# Supplementary material for: Identification of differentially expressed genes for Pseudomonas sp. Cr13 stimulated by hexavalent chromium
Source: PLoS One. 2022 Aug 5;17(8):e0272528. doi: 10.1371/journal.pone.0272528 (PMC9355187; doi:10.1371/journal.pone.0272528)
Supplement: S1 Table — (XLS) [file pone.0272528.s001.xls]

Gene id	MeanTPM (CrT)	MeanTPM (CrC)	log2FoldChange	pValue	qValue	result	CDD	COG	NR	NT	PFAM	Swissprot	TrEMBL	GO	KEGG
TR0010	1.9410599999999998	4572.23	-11.2018375491	0.0	0.0	down	-	-	gi|1025860654|gb|OAB37661.1| hypothetical protein PMSD_08880 [Paenibacillus macquariensis subsp. defensor] 0.0	gi|766900424|gb|CP010976.1| Paenibacillus sp. IHBB 10380, complete genome 7.42139e-130	-	sp|P38537|SLAP_LYSSH Surface-layer 125 kDa protein OS=Lysinibacillus sphaericus PE=3 SV=1 5.73063e-140	tr|W4BCB6|W4BCB6_9BACL S-layer domain-containing protein OS=Paenibacillus sp. FSL R5-192 GN=C161_00615 PE=4 SV=1 0.0	GO:0005576, extracellular region;GO:0005618, cell wall;GO:0030115, S-layer	-
TR0014	0.47535600000000006	1770.34	-11.862730470699999	0.0	0.0	down	cd01678, PFL1, Pyruvate formate lyase 1. Pyruvate formate lyase catalyzes a key step in anaerobic glycolysis, the conversion of pyruvate and CoenzymeA to formate and acetylCoA. The PFL mechanism involves an unusual radical cleavage of pyruvate in which two cysteines and one glycine form radicals that are required for catalysis. PFL has a ten-stranded alpha/beta barrel domain that is structurally …	COG1882, PflD, Pyruvate-formate lyase [Energy production and conversion]. 0.0	gi|927084536|ref|WP_053784380.1| bifunctional acetaldehyde-CoA/alcohol dehydrogenase [Paenibacillus sp. A59] gi|926567244|gb|KOY12762.1| acetaldehyde dehydrogenase [Paenibacillus sp. A59] 0.0	gi|944409823|gb|CP013023.1| Paenibacillus sp. BD3526, complete genome 0.0	pfam02901, PFL-like, Pyruvate formate lyase-like. This family of enzymes includes pyruvate formate lyase, choline trimethylamine lyase, glycerol dehydratase, 4-hydroxyphenylacetate decarboxylase, and benzylsuccinate synthase. 2.80799e-145	sp|Q5HKH9|PFLB_STAEQ Formate acetyltransferase OS=Staphylococcus epidermidis (strain ATCC 35984 / RP62A) GN=pflB PE=3 SV=1 0.0	tr|A0A0M9BJT5|A0A0M9BJT5_9BACL Aldehyde-alcohol dehydrogenase OS=Paenibacillus sp. A59 GN=AMS66_30725 PE=3 SV=1 0.0	GO:0004022, alcohol dehydrogenase (NAD) activity;GO:0005737, cytoplasm;GO:0006006, glucose metabolic process;GO:0006066, alcohol metabolic process;GO:0008774, acetaldehyde dehydrogenase (acetylating) activity;GO:0008861, formate C-acetyltransferase activity;GO:0015976, carbon utilization;GO:0046872, metal ion binding	K00656-ko00650 Butanoate metabolism;ko00620 Pyruvate metabolism;ko00640 Propanoate metabolism
TR0005	31.4699	26465.6	-9.715930051980001	0.0	0.0	down	-	-	gi|703413433|emb|CEH52478.1| hypothetical protein XAC3610_2180004 [Xanthomonas citri pv. citri] gi|703427960|emb|CEH40572.1| hypothetical protein XACLG97_1840003 [Xanthomonas citri pv. citri] gi|703434239|emb|CEH88309.1| hypothetical protein XACB302_1990004 [Xanthomonas citri pv. citri] gi|703436689|emb|CEI37027.1| hypothetical protein XACJJ10_340041 [Xanthomonas citri pv. citri] gi|703443616|emb…	gi|920787514|gb|CP011512.1| Paenibacillus peoriae strain HS311, complete genome 3.52757e-159	-	-	tr|A0A0U5F8Q8|A0A0U5F8Q8_XANCI Uncharacterized protein OS=Xanthomonas citri pv. citri GN=XAC3562_110207 PE=4 SV=1 1.89362e-09	-	-
TR0020	429.486	2401.96	-2.4835291163799997	0.0	0.0	down	PRK01713, PRK01713, ornithine carbamoyltransferase; Provisional. 0.0	COG0078, ArgF, Ornithine carbamoyltransferase [Amino acid transport and metabolism]. 4.727e-98	gi|495303072|ref|WP_008027822.1| MULTISPECIES: arginine deiminase [Pseudomonas] gi|398196773|gb|EJM83768.1| arginine deiminase [Pseudomonas sp. GM60] gi|398203478|gb|EJM90300.1| arginine deiminase [Pseudomonas sp. GM67] 0.0	gi|1008265824|gb|CP014205.1| Pseudomonas sp. MS586, complete genome 0.0	pfam00185, OTCace, Aspartate/ornithine carbamoyltransferase, Asp/Orn binding domain. 8.56851e-38	sp|P13981|ARCA_PSEAE Arginine deiminase OS=Pseudomonas aeruginosa (strain ATCC 15692 / PAO1 / 1C / PRS 101 / LMG 12228) GN=arcA PE=1 SV=2 0.0	tr|J3BEL6|J3BEL6_9PSED Arginine deiminase OS=Pseudomonas sp. GM60 GN=arcA PE=3 SV=1 0.0	GO:0005737, cytoplasm;GO:0016990, arginine deiminase activity;GO:0019546, arginine deiminase pathway;GO:0019547, arginine catabolic process to ornithine	K01478-ko00220 Arginine biosynthesis
TR0025	148.673	1046.24	-2.81499926018	0.0	0.0	down	PRK08270, PRK08270, anaerobic ribonucleoside triphosphate reductase; Provisional. 0.0	COG1328, NrdD, Oxygen-sensitive ribonucleoside-triphosphate reductase [Nucleotide transport and metabolism]. 7.5337e-72	gi|495308187|ref|WP_008032936.1| MULTISPECIES: anaerobic ribonucleoside triphosphate reductase [Pseudomonas] gi|398191065|gb|EJM78268.1| anaerobic ribonucleoside-triphosphate reductase [Pseudomonas sp. GM60] gi|398192746|gb|EJM79880.1| anaerobic ribonucleoside-triphosphate reductase [Pseudomonas sp. GM67] 0.0	gi|913659305|gb|CP010945.1| Pseudomonas fluorescens NCIMB 11764, complete genome 0.0	pfam13597, NRDD, Anaerobic ribonucleoside-triphosphate reductase. 5.55253e-109	sp|Q9L646|NRDD_SALTY Anaerobic ribonucleoside-triphosphate reductase OS=Salmonella typhimurium (strain LT2 / SGSC1412 / ATCC 700720) GN=nrdD PE=3 SV=1 1.3941e-28	tr|J3B5B1|J3B5B1_9PSED Anaerobic ribonucleoside-triphosphate reductase OS=Pseudomonas sp. GM60 GN=PMI32_04652 PE=4 SV=1 0.0	GO:0005524, ATP binding;GO:0006260, DNA replication;GO:0008998, ribonucleoside-triphosphate reductase activity	-
TR0148	0.24214499999999997	299.704	-10.2734514102	0.0	0.0	down	PRK12907, secY, preprotein translocase subunit SecY; Reviewed. 3.23321e-158	COG0201, SecY, Preprotein translocase subunit SecY [Intracellular trafficking and secretion]. 3.54994e-112	gi|639455583|ref|WP_024633571.1| MULTISPECIES: preprotein translocase subunit SecY [Paenibacillus] gi|701612617|gb|KGP78478.1| preprotein translocase subunit SecY [Paenibacillus sp. MAEPY2] gi|701618089|gb|KGP83841.1| preprotein translocase subunit SecY [Paenibacillus sp. MAEPY1] 0.0	gi|920787514|gb|CP011512.1| Paenibacillus peoriae strain HS311, complete genome 0.0	pfam00344, SecY, SecY translocase. 1.47898e-83	sp|P38375|SECY_BACHD Protein translocase subunit SecY OS=Bacillus halodurans (strain ATCC BAA-125 / DSM 18197 / FERM 7344 / JCM 9153 / C-125) GN=secY PE=3 SV=2 1.02039e-155	tr|A0A0A2TVG9|A0A0A2TVG9_9BACL Protein translocase subunit SecY OS=Paenibacillus sp. MAEPY2 GN=secY PE=3 SV=1 0.0	GO:0005622, intracellular;GO:0005886, plasma membrane;GO:0006605, protein targeting;GO:0016021, integral component of membrane;GO:0043952, protein transport by the Sec complex;GO:0065002, intracellular protein transmembrane transport	K02886-ko03010 Ribosome
TR0011	64.3786	14630.1	-7.828142711519999	0.0	0.0	down	-	-	gi|655099337|ref|WP_028547117.1| hypothetical protein [Paenibacillus taiwanensis] 2.34087e-29	gi|559131312|tpe|HG788387.1| TPA: Paenibacillus polymyxa M1 transfer-messenger mRNA Paeni_polym_SC2, single chain mature transcript ;gi|559131314|tpe|HG788388.1| TPA: Paenibacillus polymyxa SC2 transfer-messenger mRNA Paeni_polym_SC2, single chain mature transcript 8.46475e-160	-	-	tr|S9U2E0|S9U2E0_PAEAL Uncharacterized protein OS=Paenibacillus alvei TS-15 GN=PAALTS15_03220 PE=4 SV=1 7.78963e-27	-	-
TR0064	0.47127600000000003	552.346	-10.194784353200001	0.0	0.0	down	PRK12739, PRK12739, elongation factor G; Reviewed. 0.0	COG0480, FusA, Translation elongation factors (GTPases) [Translation, ribosomal structure and biogenesis]. 0.0	gi|1025833599|ref|WP_063567424.1| translation elongation factor G [Paenibacillus sp. O199] 0.0	gi|954041032|gb|CP013203.1| Paenibacillus sp. IHB B 3084, complete genome 0.0	pfam00177, Ribosomal_S7, Ribosomal protein S7p/S5e. This family contains ribosomal protein S7 from prokaryotes and S5 from eukaryotes. 7.0524e-53	sp|A9VP74|EFG_BACWK Elongation factor G OS=Bacillus weihenstephanensis (strain KBAB4) GN=fusA PE=3 SV=1 0.0	tr|A0A0A2UA50|A0A0A2UA50_9BACL Elongation factor G OS=Paenibacillus sp. MAEPY2 GN=fusA PE=3 SV=1 0.0	GO:0003746, translation elongation factor activity;GO:0003924, GTPase activity;GO:0005525, GTP binding;GO:0005737, cytoplasm	-
TR0138	37.7618	601.795	-3.99427267941	0.0	0.0	down	PRK09939, PRK09939, putative oxidoreductase; Provisional. 0.0	COG1526, FdhD, Uncharacterized protein required for formate dehydrogenase activity [Energy production and conversion]. 4.20404e-54	gi|495300291|ref|WP_008025041.1| molybdopterin-dependent oxidoreductase subunit alpha [Pseudomonas sp. GM60] gi|398199944|gb|EJM86875.1| molybdopterin-dependent oxidoreductase alpha subunit [Pseudomonas sp. GM60] 0.0	gi|913659305|gb|CP010945.1| Pseudomonas fluorescens NCIMB 11764, complete genome 0.0	pfam02634, FdhD-NarQ, FdhD/NarQ family. A pan-bacterial lineage of proteins. Nitrate assimilation protein, NarQ, and FdhD are required for formate dehydrogenase activity. Structurally, they possess a deaminase fold with a characteristic binding pocket, suggesting that they might bind a nucleotide or related molecule allosterically to regulate the formate dehydrogenase catalytic subunit. 3.57855e-…	sp|Q8XAX1|YDEP_ECO57 Protein YdeP OS=Escherichia coli O157:H7 GN=ydeP PE=3 SV=3 0.0	tr|J3H7H1|J3H7H1_9PSED Molybdopterin-dependent oxidoreductase alpha subunit OS=Pseudomonas sp. GM60 GN=PMI32_00576 PE=4 SV=1 0.0	GO:0008863, formate dehydrogenase (NAD+) activity;GO:0030151, molybdenum ion binding;GO:0051539, 4 iron, 4 sulfur cluster binding	-
TR0124	0.19248800000000002	385.663	-10.968356518199998	0.0	0.0	down	PRK13962, PRK13962, bifunctional phosphoglycerate kinase/triosephosphate isomerase; Provisional. 0.0	COG0696, GpmI, Phosphoglyceromutase [Carbohydrate transport and metabolism]. 0.0	gi|639451479|ref|WP_024629500.1| MULTISPECIES: 2,3-bisphosphoglycerate-independent phosphoglycerate mutase [Paenibacillus] gi|701618046|gb|KGP83799.1| phosphoglyceromutase [Paenibacillus sp. MAEPY2] gi|701618967|gb|KGP84708.1| phosphoglyceromutase [Paenibacillus sp. MAEPY1] 0.0	gi|788573619|gb|CP002213.2| Paenibacillus polymyxa SC2, complete genome 0.0	pfam00162, PGK, Phosphoglycerate kinase. 3.73104e-151	sp|P39773|GPMI_BACSU 2,3-bisphosphoglycerate-independent phosphoglycerate mutase OS=Bacillus subtilis (strain 168) GN=gpmI PE=1 SV=4 0.0	tr|A0A0A2U7E6|A0A0A2U7E6_9BACL 2,3-bisphosphoglycerate-independent phosphoglycerate mutase OS=Paenibacillus sp. MAEPY2 GN=gpmI PE=3 SV=1 0.0	GO:0005737, cytoplasm;GO:0006007, glucose catabolic process;GO:0006096, glycolytic process;GO:0030145, manganese ion binding;GO:0030435, sporulation resulting in formation of a cellular spore;GO:0043937, regulation of sporulation;GO:0046537, 2,3-bisphosphoglycerate-independent phosphoglycerate mutase activity	K15633-ko00010 Glycolysis / Gluconeogenesis;ko00680 Methane metabolism;ko01200 Carbon metabolism;ko00260 Glycine, serine and threonine metabolism;ko01230 Biosynthesis of amino acids
TR0018	1326.18	3535.26	-1.41453971854	0.0	0.0	down	TIGR03346, chaperone_ClpB, ATP-dependent chaperone ClpB. Members of this protein family are the bacterial ATP-dependent chaperone ClpB. This protein belongs to the AAA family, ATPases associated with various cellular activities (pfam00004). This molecular chaperone does not act as a protease, but rather serves to disaggregate misfolded and aggregated proteins. [Protein fate, Protein folding and s…	COG0542, clpA, ATP-binding subunits of Clp protease and DnaK/DnaJ chaperones [Posttranslational modification, protein turnover, chaperones]. 0.0	gi|495313133|ref|WP_008037881.1| ATP-dependent chaperone ClpB [Pseudomonas sp. GM67] gi|398204297|gb|EJM91101.1| ATP-dependent chaperone ClpB [Pseudomonas sp. GM67] 0.0	gi|913659305|gb|CP010945.1| Pseudomonas fluorescens NCIMB 11764, complete genome 0.0	pfam07724, AAA_2, AAA domain (Cdc48 subfamily). This Pfam entry includes some of the AAA proteins not detected by the pfam00004 model. 1.48536e-54	sp|Q889C2|CLPB_PSESM Chaperone protein ClpB OS=Pseudomonas syringae pv. tomato (strain DC3000) GN=clpB PE=3 SV=1 0.0	tr|J2UEV8|J2UEV8_9PSED Chaperone protein ClpB OS=Pseudomonas sp. GM67 GN=clpB PE=3 SV=1 0.0	GO:0005524, ATP binding;GO:0005737, cytoplasm;GO:0009408, response to heat;GO:0016485, protein processing;GO:0016887, ATPase activity;GO:0031249, denatured protein binding	K03695-ko04213 Longevity regulating pathway - multiple species
TR0803	440.218	93.7018	2.2320694692900003	0.0	0.0	up	PRK05656, PRK05656, acetyl-CoA acetyltransferase; Provisional. 0.0	COG2057, AtoA, Acyl CoA:acetate/3-ketoacid CoA transferase, beta subunit [Lipid metabolism]. 8.78583e-86	gi|495301968|ref|WP_008026718.1| acetyl-CoA acetyltransferase [Pseudomonas sp. GM60] gi|398198013|gb|EJM84980.1| acetyl-CoA acetyltransferase [Pseudomonas sp. GM60] 0.0	gi|913659305|gb|CP010945.1| Pseudomonas fluorescens NCIMB 11764, complete genome 0.0	pfam00108, Thiolase_N, Thiolase, N-terminal domain. Thiolase is reported to be structurally related to beta-ketoacyl synthase (pfam00109), and also chalcone synthase. 5.83601e-87	sp|Q9I2A8|ATOB_PSEAE Acetyl-CoA acetyltransferase OS=Pseudomonas aeruginosa (strain ATCC 15692 / PAO1 / 1C / PRS 101 / LMG 12228) GN=atoB PE=3 SV=1 0.0	tr|J3H5B6|J3H5B6_9PSED Acetyl-CoA acetyltransferase OS=Pseudomonas sp. GM60 GN=PMI32_01509 PE=3 SV=1 0.0	GO:0003985, acetyl-CoA C-acetyltransferase activity;GO:0005737, cytoplasm;GO:0006631, fatty acid metabolic process;GO:0008152, metabolic process;GO:0016747, transferase activity, transferring acyl groups other than amino-acyl groups	K00626-ko00900 Terpenoid backbone biosynthesis;ko02020 Two-component system;ko00071 Fatty acid degradation;ko00650 Butanoate metabolism;ko00280 Valine, leucine and isoleucine degradation;ko00630 Glyoxylate and dicarboxylate metabolism;ko00620 Pyruvate metabolism;ko00640 Propanoate metabolism;ko01212 Fatty acid metabolism;ko01200 Carbon metabolism;ko00072 Synthesis and degradation of ketone bodies…
TR0037	188.53099999999998	1231.31	-2.70732035749	0.0	0.0	down	PRK09860, PRK09860, putative alcohol dehydrogenase; Provisional. 0.0	COG1454, EutG, Alcohol dehydrogenase, class IV [Energy production and conversion]. 5.42934e-115	gi|495300969|ref|WP_008025719.1| MULTISPECIES: alcohol dehydrogenase [Pseudomonas] gi|398199122|gb|EJM86068.1| alcohol dehydrogenase, class IV [Pseudomonas sp. GM60] gi|398202227|gb|EJM89077.1| alcohol dehydrogenase, class IV [Pseudomonas sp. GM67] 0.0	gi|635284334|gb|CP005960.1| Pseudomonas mandelii JR-1, complete genome 0.0	pfam00465, Fe-ADH, Iron-containing alcohol dehydrogenase. 8.75763e-81	sp|P37686|ADH2_ECOLI Probable alcohol dehydrogenase OS=Escherichia coli (strain K12) GN=yiaY PE=3 SV=4 0.0	tr|J3BIG6|J3BIG6_9PSED Alcohol dehydrogenase, class IV OS=Pseudomonas sp. GM60 GN=PMI32_00964 PE=4 SV=1 0.0	GO:0004022, alcohol dehydrogenase (NAD) activity;GO:0008743, L-threonine 3-dehydrogenase activity;GO:0016491, oxidoreductase activity;GO:0046872, metal ion binding	K13954-ko00010 Glycolysis / Gluconeogenesis;ko00625 Chloroalkane and chloroalkene degradation;ko00071 Fatty acid degradation;ko01220 Degradation of aromatic compounds;ko00350 Tyrosine metabolism;ko00626 Naphthalene degradation
TR2642	260.26	17.8313	3.8674698051	0.0	0.0	up	COG1485, COG1485, Predicted ATPase [General function prediction only]. 1.59864e-78	COG1485, COG1485, Predicted ATPase [General function prediction only]. 2.03291e-79	gi|495305179|ref|WP_008029929.1| AFG1 family ATPase [Pseudomonas sp. GM60] gi|398194470|gb|EJM81543.1| putative ATPase [Pseudomonas sp. GM60] 0.0	gi|913659305|gb|CP010945.1| Pseudomonas fluorescens NCIMB 11764, complete genome 0.0	pfam03969, AFG1_ATPase, AFG1-like ATPase. This family of proteins contains a P-loop motif and are predicted to be ATPases. 1.13573e-73	sp|P64612|ZAPE_ECOLI Cell division protein ZapE OS=Escherichia coli (strain K12) GN=zapE PE=1 SV=1 4.24391e-67	tr|J3BAW8|J3BAW8_9PSED Putative ATPase OS=Pseudomonas sp. GM60 GN=PMI32_03129 PE=4 SV=1 0.0	GO:0005524, ATP binding;GO:0005737, cytoplasm;GO:0007049, cell cycle;GO:0016887, ATPase activity;GO:0032153, cell division site;GO:0051301, cell division	-
TR0104	0.153624	514.502	-11.709557350399999	0.0	0.0	down	cd13582, PBP2_AlgQ_like_3, Periplasmic-binding component of alginate-specific ABC uptake system-like; contains the type 2 periplasmic binding fold. This subgroup includes uncharacterized periplasmic-binding proteins that are closely related to high molecular weight (HMW) alginate bining proteins (AlgQ1 and AlgQ2) found in gram-negative soil bacteria. The HMW alginate uptake system is composed of …	COG4209, LplB, ABC-type polysaccharide transport system, permease component [Carbohydrate transport and metabolism]. 3.88032e-84	gi|639453410|ref|WP_024631419.1| MULTISPECIES: ABC transporter substrate-binding protein [Paenibacillus] gi|701615440|gb|KGP81247.1| ABC transporter substrate-binding protein [Paenibacillus sp. MAEPY2] gi|701621917|gb|KGP87592.1| ABC transporter substrate-binding protein [Paenibacillus sp. MAEPY1] 0.0	gi|1022704109|gb|CP015286.1| Paenibacillus glucanolyticus strain 5162 genome 1.70895e-106	-	sp|C0SPB3|YTEP_BACSU Uncharacterized multiple-sugar transport system permease YteP OS=Bacillus subtilis (strain 168) GN=yteP PE=2 SV=1 3.58223e-83	tr|A0A0A2TYX3|A0A0A2TYX3_9BACL ABC transporter substrate-binding protein OS=Paenibacillus sp. MAEPY2 GN=P364_0117090 PE=4 SV=1 0.0	GO:0005886, plasma membrane;GO:0008643, carbohydrate transport;GO:0016021, integral component of membrane	K17319-ko02010 ABC transporters
TR0330	5640.43	815.8	2.7895177389	0.0	0.0	up	-	-	gi|398203593|gb|EJM90412.1| hypothetical protein PMI34_02756 [Pseudomonas sp. GM74] 2.23506e-59	gi|913659305|gb|CP010945.1| Pseudomonas fluorescens NCIMB 11764, complete genome 7.92104e-170	-	-	tr|J3HBM1|J3HBM1_9PSED Uncharacterized protein OS=Pseudomonas sp. GM74 GN=PMI34_02756 PE=4 SV=1 1.28218e-59	-	-
TR0038	0.603973	1234.51	-10.997166845699999	0.0	0.0	down	PRK09564, PRK09564, coenzyme A disulfide reductase; Reviewed. 8.55295e-99	COG0446, HcaD, Uncharacterized NAD(FAD)-dependent dehydrogenases [General function prediction only]. 2.65747e-41	gi|927082952|ref|WP_053782796.1| NADH oxidase [Paenibacillus sp. A59] gi|926569100|gb|KOY14605.1| NADH oxidase [Paenibacillus sp. A59] 0.0	-	pfam07992, Pyr_redox_2, Pyridine nucleotide-disulphide oxidoreductase. This family includes both class I and class II oxidoreductases and also NADH oxidases and peroxidases. This domain is actually a small NADH binding domain within a larger FAD binding domain. 2.01817e-19	sp|P37061|NAOX_ENTFA NADH oxidase OS=Enterococcus faecalis (strain ATCC 700802 / V583) GN=nox PE=1 SV=1 0.0	tr|A0A0N0C3N2|A0A0N0C3N2_9BACL NADH oxidase OS=Paenibacillus sp. A59 GN=AMS66_21925 PE=4 SV=1 0.0	GO:0003954, NADH dehydrogenase activity;GO:0005623, cell;GO:0016491, oxidoreductase activity;GO:0045454, cell redox homeostasis;GO:0050660, flavin adenine dinucleotide binding	-
TR0134	0.065389	439.01800000000003	-12.7129445117	0.0	0.0	down	cd13658, PBP2_CMBP, The periplasmic binding component of ABC transport systems specific for cyclo/maltodextrin; possess the type 2 periplasmic binding fold. This group includes the periplasmic cyclo/maltodextrin-binding protein of Thermoactinomyces vulgaris ATP-binding cassette transporter and related proteins. Cyclodextrins are a family of compounds composed of glucose units connected by 1, 4 gl…	COG2182, MalE, Maltose-binding periplasmic proteins/domains [Carbohydrate transport and metabolism]. 9.12848e-77	gi|927084262|ref|WP_053784106.1| ABC transporter substrate-binding protein [Paenibacillus sp. A59] gi|926567573|gb|KOY13090.1| ABC transporter substrate-binding protein [Paenibacillus sp. A59] 0.0	-	pfam13416, SBP_bac_8, Bacterial extracellular solute-binding protein. This family includes bacterial extracellular solute-binding proteins. 2.32744e-14	sp|O32261|GANP_BACSU Putative arabinogalactan oligomer transport system permease protein GanP OS=Bacillus subtilis (strain 168) GN=ganP PE=3 SV=1 2.62117e-86	tr|A0A0M9BIL3|A0A0M9BIL3_9BACL ABC transporter substrate-binding protein OS=Paenibacillus sp. A59 GN=AMS66_29170 PE=4 SV=1 0.0	GO:0005363, maltose transmembrane transporter activity;GO:0005886, plasma membrane;GO:0008643, carbohydrate transport;GO:0016021, integral component of membrane	K15771-ko02010 ABC transporters
TR0098	204.104	859.327	-2.07390276871	0.0	0.0	down	PRK14488, PRK14488, cbb3-type cytochrome c oxidase subunit I; Provisional. 0.0	COG3278, CcoN, Cbb3-type cytochrome oxidase, subunit 1 [Posttranslational modification, protein turnover, chaperones]. 0.0	gi|495303771|ref|WP_008028521.1| MULTISPECIES: cytochrome c oxidase, cbb3-type subunit I [Pseudomonas] gi|398196172|gb|EJM83189.1| cytochrome c oxidase, cbb3-type, subunit I [Pseudomonas sp. GM60] gi|398204817|gb|EJM91613.1| cytochrome c oxidase, cbb3-type, subunit I [Pseudomonas sp. GM67] 0.0	gi|913659305|gb|CP010945.1| Pseudomonas fluorescens NCIMB 11764, complete genome 0.0	pfam02433, FixO, Cytochrome C oxidase, mono-heme subunit/FixO. The bacterial oxidase complex, fixNOPQ or cytochrome cbb3, is thought to be required for respiration in endosymbiosis. FixO is a membrane bound mono-heme constituent of the fixNOPQ complex. 8.46419e-77	sp|D9IA43|CCON1_PSEST Cbb3-type cytochrome c oxidase subunit CcoN1 OS=Pseudomonas stutzeri GN=ccoN1 PE=1 SV=1 0.0	tr|J2U8C9|J2U8C9_9PSED Cytochrome c oxidase, cbb3-type, subunit I OS=Pseudomonas sp. GM60 GN=PMI32_02446 PE=3 SV=1 0.0	GO:0004129, cytochrome-c oxidase activity;GO:0005506, iron ion binding;GO:0005507, copper ion binding;GO:0005886, plasma membrane;GO:0005887, integral component of plasma membrane;GO:0006119, oxidative phosphorylation;GO:0009060, aerobic respiration;GO:0015990, electron transport coupled proton transport;GO:0016021, integral component of membrane;GO:0016705, oxidoreductase activity, acting on pai…	K00404-ko00190 Oxidative phosphorylation;ko02020 Two-component system
TR0093	226.048	1419.78	-2.65096633796	0.0	0.0	down	PRK12354, PRK12354, carbamate kinase; Reviewed. 2.17633e-158	COG0549, ArcC, Carbamate kinase [Amino acid transport and metabolism]. 4.33706e-100	gi|495303068|ref|WP_008027818.1| MULTISPECIES: carbamate kinase [Pseudomonas] gi|398196771|gb|EJM83766.1| carbamate kinase [Pseudomonas sp. GM60] gi|398203480|gb|EJM90302.1| carbamate kinase [Pseudomonas sp. GM67] 0.0	gi|913659305|gb|CP010945.1| Pseudomonas fluorescens NCIMB 11764, complete genome 0.0	pfam16703, DUF5064, Domain of unknown function (DUF5064). This is found in Pseudomonas species. Several members are annotated as being acetyl-CoA carboxylase alpha subunit, but his could not be confirmed. 1.49681e-28	sp|P13982|ARCC_PSEAE Carbamate kinase OS=Pseudomonas aeruginosa (strain ATCC 15692 / PAO1 / 1C / PRS 101 / LMG 12228) GN=arcC PE=3 SV=1 1.0725e-177	tr|J2TUX9|J2TUX9_9PSED Carbamate kinase OS=Pseudomonas sp. GM60 GN=PMI32_02086 PE=3 SV=1 0.0	GO:0005524, ATP binding;GO:0005829, cytosol;GO:0006525, arginine metabolic process;GO:0008804, carbamate kinase activity;GO:0019546, arginine deiminase pathway;GO:0035975, carbamoyl phosphate catabolic process	K00926-ko00230 Purine metabolism;ko01200 Carbon metabolism;ko00910 Nitrogen metabolism;ko00220 Arginine biosynthesis
TR0144	1206.62	407.024	1.56778563065	0.0	0.0	up	PRK03757, PRK03757, hypothetical protein; Provisional. 4.56821e-70	COG2353, COG2353, Uncharacterized conserved protein [Function unknown]. 4.39382e-34	gi|495308569|ref|WP_008033318.1| MULTISPECIES: hypothetical protein [Pseudomonas] gi|398190371|gb|EJM77601.1| hypothetical protein PMI32_04902 [Pseudomonas sp. GM60] gi|398190476|gb|EJM77699.1| hypothetical protein PMI33_05910 [Pseudomonas sp. GM67] 1.00507e-122	gi|913659305|gb|CP010945.1| Pseudomonas fluorescens NCIMB 11764, complete genome 0.0	pfam04264, YceI, YceI-like domain. E. coli YceI is a base-induced periplasmic protein. The recent structure of a member of this family shows that it binds to poly-isoprenoid. The structure consists of an extended, eight-stranded, antiparallel beta-barrel that resembles the lipocalin fold. 6.04767e-21	sp|Q4K4H3|Y5802_PSEF5 UPF0312 protein PFL_5802 OS=Pseudomonas fluorescens (strain Pf-5 / ATCC BAA-477) GN=PFL_5802 PE=3 SV=1 6.54277e-104	tr|J2TCT2|J2TCT2_9PSED Uncharacterized protein OS=Pseudomonas sp. GM60 GN=PMI32_04902 PE=3 SV=1 5.76574e-123	GO:0042597, periplasmic space	-
TR0232	0.317714	415.101	-10.3515180286	0.0	0.0	down	TIGR02882, cytochrome_aa3_quinol_oxidase_subunit_I, cytochrome aa3 quinol oxidase, subunit I. This family (QoxB) encodes subunit I of the aa3-type quinone oxidase, one of several bacterial terminal oxidases. This complex couples oxidation of reduced quinones with the reduction of molecular oxygen to water and the pumping of protons to form a proton gradient utilized for ATP production. aa3-type o…	COG0843, CyoB, Heme/copper-type cytochrome/quinol oxidases, subunit 1 [Energy production and conversion]. 1.15257e-176	gi|639453403|ref|WP_024631412.1| MULTISPECIES: cytochrome ubiquinol oxidase subunit I [Paenibacillus] gi|701615434|gb|KGP81241.1| quinol oxidase subunit 1 [Paenibacillus sp. MAEPY2] gi|701621923|gb|KGP87598.1| quinol oxidase subunit 1 [Paenibacillus sp. MAEPY1] gi|926571628|gb|KOY17108.1| quinol oxidase subunit 1 [Paenibacillus sp. A59] 0.0	gi|770340737|gb|CP000154.2| Paenibacillus polymyxa E681, complete genome 0.0	pfam00115, COX1, Cytochrome C and Quinol oxidase polypeptide I. 1.89863e-108	sp|P34956|QOX1_BACSU Quinol oxidase subunit 1 OS=Bacillus subtilis (strain 168) GN=qoxB PE=3 SV=1 0.0	tr|A0A0M9BQN0|A0A0M9BQN0_9BACL Quinol oxidase subunit 1 OS=Paenibacillus sp. A59 GN=AMS66_07050 PE=3 SV=1 0.0	GO:0004129, cytochrome-c oxidase activity;GO:0005506, iron ion binding;GO:0005507, copper ion binding;GO:0005886, plasma membrane;GO:0009060, aerobic respiration;GO:0016021, integral component of membrane;GO:0016682, oxidoreductase activity, acting on diphenols and related substances as donors, oxygen as acceptor;GO:0020037, heme binding;GO:0042773, ATP synthesis coupled electron transport;GO:007…	K02827-ko00190 Oxidative phosphorylation
TR0065	191.40400000000002	766.7560000000001	-2.002146571	0.0	0.0	down	PRK09249, PRK09249, coproporphyrinogen III oxidase; Provisional. 0.0	COG0635, HemN, Coproporphyrinogen III oxidase and related Fe-S oxidoreductases [Coenzyme metabolism]. 7.87394e-81	gi|398204832|gb|EJM91628.1| oxygen-independent coproporphyrinogen III oxidase [Pseudomonas sp. GM67] 0.0	gi|913659305|gb|CP010945.1| Pseudomonas fluorescens NCIMB 11764, complete genome 0.0	-	sp|P77915|HEMN_PSEAE Oxygen-independent coproporphyrinogen-III oxidase OS=Pseudomonas aeruginosa (strain ATCC 15692 / PAO1 / 1C / PRS 101 / LMG 12228) GN=hemN PE=2 SV=2 0.0	tr|J3BSS3|J3BSS3_9PSED Coproporphyrinogen-III oxidase OS=Pseudomonas sp. GM67 GN=PMI33_01255 PE=3 SV=1 0.0	GO:0004109, coproporphyrinogen oxidase activity;GO:0005737, cytoplasm;GO:0006779, porphyrin-containing compound biosynthetic process;GO:0006782, protoporphyrinogen IX biosynthetic process;GO:0046872, metal ion binding;GO:0051539, 4 iron, 4 sulfur cluster binding;GO:0051989, coproporphyrinogen dehydrogenase activity	K02495-ko00860 Porphyrin and chlorophyll metabolism
TR0024	385.079	881.7539999999999	-1.19522176636	0.0	0.0	down	PRK14806, PRK14806, bifunctional cyclohexadienyl dehydrogenase/ 3-phosphoshikimate 1-carboxyvinyltransferase; Provisional. 0.0	COG0539, RpsA, Ribosomal protein S1 [Translation, ribosomal structure and biogenesis]. 1.42826e-128	gi|495307045|ref|WP_008031794.1| bifunctional prephenate dehydrogenase/3-phosphoshikimate 1-carboxyvinyltransferase [Pseudomonas sp. GM60] gi|398192551|gb|EJM79700.1| 3-phosphoshikimate 1-carboxyvinyltransferase [Pseudomonas sp. GM60] 0.0	gi|913659305|gb|CP010945.1| Pseudomonas fluorescens NCIMB 11764, complete genome 0.0	pfam02224, Cytidylate_kin, Cytidylate kinase. Cytidylate kinase EC:2.7.4.14 catalyzes the phosphorylation of cytidine 5'-monophosphate (dCMP) to cytidine 5'-diphosphate (dCDP) in the presence of ATP or GTP. 1.20629e-59	sp|Q9HZ71|RS1_PSEAE 30S ribosomal protein S1 OS=Pseudomonas aeruginosa (strain ATCC 15692 / PAO1 / 1C / PRS 101 / LMG 12228) GN=rpsA PE=3 SV=1 0.0	tr|J3GZ97|J3GZ97_9PSED 3-phosphoshikimate 1-carboxyvinyltransferase OS=Pseudomonas sp. GM60 GN=PMI32_04081 PE=3 SV=1 0.0	GO:0003723, RNA binding;GO:0003735, structural constituent of ribosome;GO:0003866, 3-phosphoshikimate 1-carboxyvinyltransferase activity;GO:0004665, prephenate dehydrogenase (NADP+) activity;GO:0005737, cytoplasm;GO:0005840, ribosome;GO:0006412, translation;GO:0006571, tyrosine biosynthetic process;GO:0008977, prephenate dehydrogenase (NAD+) activity;GO:0009423, chorismate biosynthetic process	K02945-ko03010 Ribosome
TR0139	0.286926	512.078	-10.801469158900002	0.0	0.0	down	PRK05182, PRK05182, DNA-directed RNA polymerase subunit alpha; Provisional. 2.13839e-115	COG0202, RpoA, DNA-directed RNA polymerase, alpha subunit/40 kD subunit [Transcription]. 9.95773e-96	gi|639455578|ref|WP_024633566.1| MULTISPECIES: DNA-directed RNA polymerase subunit alpha [Paenibacillus] gi|701612609|gb|KGP78470.1| DNA-directed RNA polymerase subunit alpha [Paenibacillus sp. MAEPY2] gi|701618081|gb|KGP83833.1| DNA-directed RNA polymerase subunit alpha [Paenibacillus sp. MAEPY1] gi|945832062|gb|KQY85807.1| DNA-directed RNA polymerase subunit alpha [Paenibacillus sp. Root52] 0.0	gi|788573619|gb|CP002213.2| Paenibacillus polymyxa SC2, complete genome 0.0	pfam01196, Ribosomal_L17, Ribosomal protein L17. 8.42738e-38	sp|C0ZIK7|RPOA_BREBN DNA-directed RNA polymerase subunit alpha OS=Brevibacillus brevis (strain 47 / JCM 6285 / NBRC 100599) GN=rpoA PE=3 SV=1 2.59425e-171	tr|A0A0Q7SCW6|A0A0Q7SCW6_9BACL DNA-directed RNA polymerase subunit alpha OS=Paenibacillus sp. Root52 GN=rpoA PE=3 SV=1 0.0	GO:0003677, DNA binding;GO:0003899, DNA-directed 5'-3' RNA polymerase activity;GO:0006351, transcription, DNA-templated	K03040-ko00240 Pyrimidine metabolism;ko03020 RNA polymerase;ko00230 Purine metabolism
TR0208	42.301	182.865	-2.11201529821	0.0	0.0	down	TIGR03589, PseB, UDP-N-acetylglucosamine 4,6-dehydratase (inverting). This enzyme catalyzes the first step in the biosynthesis of pseudaminic acid, the conversion of UDP-N-acetylglucosamine to UDP-4-keto-6-deoxy-N-acetylglucosamine. These sequences are members of the broader pfam01073 (3-beta hydroxysteroid dehydrogenase/isomerase family) family. 6.58361e-143	COG0399, WecE, Predicted pyridoxal phosphate-dependent enzyme apparently involved in regulation of cell wall biogenesis [Cell envelope biogenesis, outer membrane]. 1.62038e-79	gi|495319875|ref|WP_008044621.1| glycosyl transferase family 2 [Pseudomonas sp. GM67] gi|398191157|gb|EJM78356.1| putative glycosyltransferase [Pseudomonas sp. GM67] 0.0	gi|913659305|gb|CP010945.1| Pseudomonas fluorescens NCIMB 11764, complete genome 0.0	pfam04989, CmcI, Cephalosporin hydroxylase. Members of this family are about 220 amino acids long. The CmcI protein is presumed to represent the cephalosporin-7--hydroxylase. However this has not been experimentally verified. 3.92871e-88	sp|Q0P8W4|PSEB_CAMJE UDP-N-acetylglucosamine 4,6-dehydratase (inverting) OS=Campylobacter jejuni subsp. jejuni serotype O:2 (strain ATCC 700819 / NCTC 11168) GN=pseB PE=1 SV=1 8.45218e-138	tr|J2TEG8|J2TEG8_9PSED Putative glycosyltransferase OS=Pseudomonas sp. GM67 GN=PMI33_05650 PE=4 SV=1 0.0	GO:0000166, nucleotide binding;GO:0016740, transferase activity;GO:0016829, lyase activity	K13010-ko00520 Amino sugar and nucleotide sugar metabolism
TR0075	602.84	224.56599999999997	1.42463563098	0.0	0.0	up	pfam01878, EVE, EVE domain. This domain was formerly known as DUF55. Crystal structures have shown that this domain is part of the PUA superfamily. This domain has been named EVE and is thought to be RNA-binding. 1.66597e-38	COG2947, COG2947, Uncharacterized conserved protein [Function unknown]. 9.40444e-38	gi|495299516|ref|WP_008024267.1| MULTISPECIES: 5-formyltetrahydrofolate cyclo-ligase [Pseudomonas] gi|398200520|gb|EJM87431.1| 5,10-methenyltetrahydrofolate synthetase [Pseudomonas sp. GM67] gi|398201150|gb|EJM88037.1| 5,10-methenyltetrahydrofolate synthetase [Pseudomonas sp. GM60] 1.14634e-100	gi|913659305|gb|CP010945.1| Pseudomonas fluorescens NCIMB 11764, complete genome 0.0	pfam01878, EVE, EVE domain. This domain was formerly known as DUF55. Crystal structures have shown that this domain is part of the PUA superfamily. This domain has been named EVE and is thought to be RNA-binding. 3.98014e-39	sp|Q9HTW3|ZAPA_PSEAE Cell division protein ZapA OS=Pseudomonas aeruginosa (strain ATCC 15692 / PAO1 / 1C / PRS 101 / LMG 12228) GN=zapA PE=1 SV=1 3.31263e-36	tr|J3H8W9|J3H8W9_9PSED 5-formyltetrahydrofolate cyclo-ligase OS=Pseudomonas sp. GM60 GN=PMI32_00170 PE=3 SV=1 6.57615e-101	GO:0005524, ATP binding;GO:0005737, cytoplasm;GO:0007049, cell cycle;GO:0030272, 5-formyltetrahydrofolate cyclo-ligase activity;GO:0046872, metal ion binding;GO:0051301, cell division	K01934-ko00670 One carbon pool by folate
TR0162	29.7291	308.35200000000003	-3.3746305100200003	0.0	0.0	down	PRK10060, PRK10060, RNase II stability modulator; Provisional. 4.83084e-90	COG5001, COG5001, Predicted signal transduction protein containing a membrane domain, an EAL and a GGDEF domain [Signal transduction mechanisms]. 3.31552e-74	gi|495314939|ref|WP_008039687.1| GGDEF domain-containing protein [Pseudomonas sp. GM67] gi|398202033|gb|EJM88891.1| PAS domain S-box/diguanylate cyclase (GGDEF) domain-containing protein [Pseudomonas sp. GM67] 0.0	gi|913659305|gb|CP010945.1| Pseudomonas fluorescens NCIMB 11764, complete genome 0.0	pfam00563, EAL, EAL domain. This domain is found in diverse bacterial signaling proteins. It is called EAL after its conserved residues. The EAL domain is a good candidate for a diguanylate phosphodiesterase function. The domain contains many conserved acidic residues that could participate in metal binding and might form the phosphodiesterase active site. 1.23498e-53	sp|Q9I310|Y1727_PSEAE Uncharacterized signaling protein PA1727 OS=Pseudomonas aeruginosa (strain ATCC 15692 / PAO1 / 1C / PRS 101 / LMG 12228) GN=PA1727 PE=3 SV=1 8.10294e-110	tr|J2U8S0|J2U8S0_9PSED PAS domain S-box/diguanylate cyclase (GGDEF) domain-containing protein OS=Pseudomonas sp. GM67 GN=PMI33_02502 PE=4 SV=1 0.0	GO:0000155, phosphorelay sensor kinase activity;GO:0005622, intracellular;GO:0005886, plasma membrane;GO:0016021, integral component of membrane	-
TR0086	227.174	1077.1	-2.24528256527	0.0	0.0	down	PTZ00456, PTZ00456, acyl-CoA dehydrogenase; Provisional. 0.0	COG1960, CaiA, Acyl-CoA dehydrogenases [Lipid metabolism]. 4.96258e-44	gi|495299461|ref|WP_008024212.1| MULTISPECIES: acyl-CoA dehydrogenase [Pseudomonas] gi|398201222|gb|EJM88107.1| acyl-CoA dehydrogenase [Pseudomonas sp. GM60] gi|398208144|gb|EJM94882.1| acyl-CoA dehydrogenase [Pseudomonas sp. GM67] 0.0	gi|913659305|gb|CP010945.1| Pseudomonas fluorescens NCIMB 11764, complete genome 0.0	pfam00441, Acyl-CoA_dh_1, Acyl-CoA dehydrogenase, C-terminal domain. C-terminal domain of Acyl-CoA dehydrogenase is an all-alpha, four helical up-and-down bundle. 1.72031e-10	sp|Q5LLW7|DMDC_RUEPO 3-methylmercaptopropionyl-CoA dehydrogenase OS=Ruegeria pomeroyi (strain ATCC 700808 / DSM 15171 / DSS-3) GN=dmdC PE=1 SV=1 5.92456e-151	tr|J3H8Z6|J3H8Z6_9PSED Acyl-CoA dehydrogenase OS=Pseudomonas sp. GM60 GN=PMI32_00141 PE=3 SV=1 0.0	GO:0003995, acyl-CoA dehydrogenase activity;GO:0050660, flavin adenine dinucleotide binding;GO:0052890, oxidoreductase activity, acting on the CH-CH group of donors, with a flavin as acceptor	-
TR0060	89.9498	368.087	-2.0328548190799998	0.0	0.0	down	PRK09249, PRK09249, coproporphyrinogen III oxidase; Provisional. 6.3285e-156	COG3901, NosR, Regulator of nitric oxide reductase transcription [Transcription]. 2.74257e-108	gi|696251203|ref|WP_032828964.1| ferredoxin [Pseudomonas sp. GM60] 0.0	gi|913659305|gb|CP010945.1| Pseudomonas fluorescens NCIMB 11764, complete genome 0.0	-	sp|Q00790|NOSR_PSEST Regulatory protein NosR OS=Pseudomonas stutzeri GN=nosR PE=4 SV=1 0.0	tr|J2TYJ7|J2TYJ7_9PSED Regulator of nitric oxide reductase transcription OS=Pseudomonas sp. GM60 GN=PMI32_04206 PE=4 SV=1 0.0	GO:0003677, DNA binding;GO:0005886, plasma membrane;GO:0006351, transcription, DNA-templated;GO:0010181, FMN binding;GO:0016021, integral component of membrane;GO:0045893, positive regulation of transcription, DNA-templated	-
TR0061	451.397	1755.38	-1.9593146396599999	0.0	0.0	down	pfam05597, Phasin, Poly(hydroxyalcanoate) granule associated protein (phasin). Polyhydroxyalkanoates (PHAs) are storage polyesters synthesized by various bacteria as intracellular carbon and energy reserve material. PHAs are accumulated as water-insoluble inclusions within the cells. This family consists of the phasins PhaF and PhaI which act as a transcriptional regulator of PHA biosynthesis gen…	-	gi|310882503|gb|EFQ41097.1| LOW QUALITY PROTEIN: polyhydroxyalkanoate synthesis protein PhaF [Pseudomonas aeruginosa 39016] 3.92616e-85	gi|913659305|gb|CP010945.1| Pseudomonas fluorescens NCIMB 11764, complete genome 0.0	pfam05597, Phasin, Poly(hydroxyalcanoate) granule associated protein (phasin). Polyhydroxyalkanoates (PHAs) are storage polyesters synthesized by various bacteria as intracellular carbon and energy reserve material. PHAs are accumulated as water-insoluble inclusions within the cells. This family consists of the phasins PhaF and PhaI which act as a transcriptional regulator of PHA biosynthesis gen…	-	tr|J3BJH0|J3BJH0_9PSED Poly(Hydroxyalkanoate) granule-associated protein OS=Pseudomonas sp. GM60 GN=PMI32_00679 PE=4 SV=1 1.90361e-73	-	-
TR0194	114.977	435.38699999999994	-1.9209530381599997	0.0	0.0	down	TIGR02843, Cytochrome_bo3_ubiquinol_oxidase_subunit_1, cytochrome o ubiquinol oxidase, subunit I. Cytochrome o terminal oxidase complex is the component of the aerobic respiratory chain which reacts with oxygen, reducing it to water with the concomitant transport of 4 protons across the membrane. Also known as the cytochrome bo complex, cytochrome o ubiquinol oxidase contains four subunits, two h…	COG0843, CyoB, Heme/copper-type cytochrome/quinol oxidases, subunit 1 [Energy production and conversion]. 1.34353e-153	gi|495300647|ref|WP_008025397.1| MULTISPECIES: cytochrome ubiquinol oxidase subunit I [Pseudomonas] gi|398191447|gb|EJM78639.1| cytochrome o ubiquinol oxidase, subunit I [Pseudomonas sp. GM67] gi|398199393|gb|EJM86335.1| cytochrome o ubiquinol oxidase, subunit I [Pseudomonas sp. GM60] 0.0	gi|913659305|gb|CP010945.1| Pseudomonas fluorescens NCIMB 11764, complete genome 0.0	pfam00115, COX1, Cytochrome C and Quinol oxidase polypeptide I. 6.13741e-83	sp|Q9WWR2|CYOB_PSEPU Cytochrome bo(3) ubiquinol oxidase subunit 1 OS=Pseudomonas putida GN=cyoB PE=3 SV=1 0.0	tr|J3H6V5|J3H6V5_9PSED Cytochrome o ubiquinol oxidase, subunit I OS=Pseudomonas sp. GM60 GN=PMI32_00792 PE=3 SV=1 0.0	GO:0004129, cytochrome-c oxidase activity;GO:0005506, iron ion binding;GO:0005886, plasma membrane;GO:0009060, aerobic respiration;GO:0016021, integral component of membrane;GO:0016682, oxidoreductase activity, acting on diphenols and related substances as donors, oxygen as acceptor;GO:0020037, heme binding;GO:0070469, respiratory chain	K02298-ko00190 Oxidative phosphorylation
TR0046	0.95444	1741.6	-10.833471185399999	0.0	0.0	down	COG1544, COG1544, Ribosome-associated protein Y (PSrp-1) [Translation, ribosomal structure and biogenesis]. 1.39517e-27	COG1544, COG1544, Ribosome-associated protein Y (PSrp-1) [Translation, ribosomal structure and biogenesis]. 1.77417e-28	gi|639453592|ref|WP_024631598.1| MULTISPECIES: sigma-54 modulation protein [Paenibacillus] gi|701615048|gb|KGP80863.1| sigma-54 modulation protein [Paenibacillus sp. MAEPY2] gi|701622369|gb|KGP88036.1| sigma-54 modulation protein [Paenibacillus sp. MAEPY1] 7.49452e-126	gi|686533778|gb|CP009283.1| Paenibacillus sp. FSL R7-0273, complete genome 7.14866e-59	pfam02482, Ribosomal_S30AE, Sigma 54 modulation protein / S30EA ribosomal protein. This Pfam family contains the sigma-54 modulation protein family and the S30AE family of ribosomal proteins which includes the light- repressed protein (lrtA). 5.37277e-28	sp|P28368|HPF_BACSU Ribosome hibernation promotion factor OS=Bacillus subtilis (strain 168) GN=yvyD PE=1 SV=2 3.1169e-62	tr|A0A0A2U2D7|A0A0A2U2D7_9BACL Sigma-54 modulation protein OS=Paenibacillus sp. MAEPY2 GN=P364_0118025 PE=4 SV=1 4.29935e-126	GO:0005737, cytoplasm;GO:0006417, regulation of translation;GO:0044238, primary metabolic process	-
TR0417	0.25338499999999997	148.611	-9.19599406928	0.0	0.0	down	PRK06416, PRK06416, dihydrolipoamide dehydrogenase; Reviewed. 4.27694e-161	COG1249, Lpd, Pyruvate/2-oxoglutarate dehydrogenase complex, dihydrolipoamide dehydrogenase (E3) component, and related enzymes [Energy production and conversion]. 5.25526e-139	gi|639452339|ref|WP_024630356.1| MULTISPECIES: dihydrolipoyl dehydrogenase [Paenibacillus] gi|701613292|gb|KGP79140.1| dihydrolipoamide dehydrogenase [Paenibacillus sp. MAEPY1] gi|701616580|gb|KGP82347.1| dihydrolipoamide dehydrogenase [Paenibacillus sp. MAEPY2] gi|926570984|gb|KOY16472.1| dihydrolipoamide dehydrogenase [Paenibacillus sp. A59] 0.0	gi|261280339|gb|CP001793.1| Paenibacillus sp. Y412MC10, complete genome 0.0	pfam00198, 2-oxoacid_dh, 2-oxoacid dehydrogenases acyltransferase (catalytic domain). These proteins contain one to three copies of a lipoyl binding domain followed by the catalytic domain. 9.75935e-68	sp|P11959|DLDH1_GEOSE Dihydrolipoyl dehydrogenase OS=Geobacillus stearothermophilus GN=pdhD PE=1 SV=2 0.0	tr|A0A0M9BR69|A0A0M9BR69_9BACL Dihydrolipoyl dehydrogenase OS=Paenibacillus sp. A59 GN=AMS66_11470 PE=4 SV=1 0.0	GO:0004148, dihydrolipoyl dehydrogenase activity;GO:0005623, cell;GO:0005737, cytoplasm;GO:0006096, glycolytic process;GO:0045454, cell redox homeostasis;GO:0050660, flavin adenine dinucleotide binding	K00382-ko00640 Propanoate metabolism;ko00280 Valine, leucine and isoleucine degradation;ko00630 Glyoxylate and dicarboxylate metabolism;ko00010 Glycolysis / Gluconeogenesis;ko01200 Carbon metabolism;ko00620 Pyruvate metabolism;ko00260 Glycine, serine and threonine metabolism;ko00020 Citrate cycle (TCA cycle)
TR0066	451.14099999999996	1783.19	-1.98281012097	0.0	0.0	down	cd06195, FNR1, Ferredoxin-NADP+ (oxido)reductase is an FAD-containing enzyme that catalyzes the reversible electron transfer between NADP(H) and electron carrier proteins such as ferredoxin and flavodoxin. Isoforms of these flavoproteins (i.e. having a non-covalently bound FAD as a prosthetic group) are present in chloroplasts, mitochondria, and bacteria in which they participate in a wide variet…	COG1018, Hmp, Flavodoxin reductases (ferredoxin-NADPH reductases) family 1 [Energy production and conversion]. 1.42455e-20	gi|940044279|gb|KPW68186.1| Oxidoreductase FAD/NAD-binding subunit [Pseudomonas cannabina] gi|940059554|gb|KPW81987.1| Ferredoxin--NADP reductase [Pseudomonas syringae pv. coriandricola] 0.0	gi|913659305|gb|CP010945.1| Pseudomonas fluorescens NCIMB 11764, complete genome 0.0	pfam00126, HTH_1, Bacterial regulatory helix-turn-helix protein, lysR family. 7.6763e-08	sp|Q44532|FENR_AZOVI Ferredoxin--NADP reductase OS=Azotobacter vinelandii GN=fpr PE=1 SV=3 3.2518e-159	tr|A0A0P9LFF8|A0A0P9LFF8_PSECA Oxidoreductase FAD/NAD-binding subunit OS=Pseudomonas cannabina GN=ALO81_100001 PE=4 SV=1 0.0	GO:0004324, ferredoxin-NADP+ reductase activity;GO:0016491, oxidoreductase activity	-
TR0095	55.1984	653.882	-3.5663319552	0.0	0.0	down	-	-	gi|929020531|ref|WP_054044294.1| hypothetical protein [Pseudomonas sp. 655] gi|926558474|gb|KOY04100.1| hypothetical protein AM274_01750 [Pseudomonas sp. 655] 1.0543e-83	gi|1013846130|gb|CP014947.1| Pseudomonas koreensis strain D26, complete genome 0.0	-	-	tr|A0A0M9B335|A0A0M9B335_9PSED Uncharacterized protein OS=Pseudomonas sp. 655 GN=AM274_01750 PE=4 SV=1 6.04819e-84	-	-
TR0216	0.294721	223.645	-9.56764492756	0.0	0.0	down	PRK05424, rplA, 50S ribosomal protein L1; Validated. 7.69574e-81	COG0081, RplA, Ribosomal protein L1 [Translation, ribosomal structure and biogenesis]. 6.50791e-67	gi|639455609|ref|WP_024633597.1| MULTISPECIES: 50S ribosomal protein L1 [Paenibacillus] gi|701612647|gb|KGP78508.1| 50S ribosomal protein L1 [Paenibacillus sp. MAEPY2] gi|701618119|gb|KGP83871.1| 50S ribosomal protein L1 [Paenibacillus sp. MAEPY1] gi|926572694|gb|KOY18150.1| 50S ribosomal protein L1 [Paenibacillus sp. A59] 1.16532e-130	gi|770340737|gb|CP000154.2| Paenibacillus polymyxa E681, complete genome 0.0	pfam00687, Ribosomal_L1, Ribosomal protein L1p/L10e family. This family includes prokaryotic L1 and eukaryotic L10. 8.82666e-35	sp|C0ZIG6|RL1_BREBN 50S ribosomal protein L1 OS=Brevibacillus brevis (strain 47 / JCM 6285 / NBRC 100599) GN=rplA PE=3 SV=1 7.07679e-95	tr|A0A0M9BSB2|A0A0M9BSB2_9BACL 50S ribosomal protein L1 OS=Paenibacillus sp. A59 GN=rplA PE=3 SV=1 6.68506e-131	GO:0000049, tRNA binding;GO:0003735, structural constituent of ribosome;GO:0006412, translation;GO:0006417, regulation of translation;GO:0015934, large ribosomal subunit;GO:0019843, rRNA binding	K02863-ko03010 Ribosome
TR0218	0.0636414	301.563	-12.2102062361	0.0	0.0	down	PRK08641, sdhA, succinate dehydrogenase flavoprotein subunit; Reviewed. 0.0	COG1053, SdhA, Succinate dehydrogenase/fumarate reductase, flavoprotein subunit [Energy production and conversion]. 1.75953e-120	gi|639454627|ref|WP_024632625.1| MULTISPECIES: succinate dehydrogenase flavoprotein subunit [Paenibacillus] gi|701613872|gb|KGP79707.1| succinate dehydrogenase [Paenibacillus sp. MAEPY2] gi|701618394|gb|KGP84139.1| succinate dehydrogenase [Paenibacillus sp. MAEPY1] 0.0	gi|1022704109|gb|CP015286.1| Paenibacillus glucanolyticus strain 5162 genome 0.0	pfam00890, FAD_binding_2, FAD binding domain. This family includes members that bind FAD. This family includes the flavoprotein subunits from succinate and fumarate dehydrogenase, aspartate oxidase and the alpha subunit of adenylylsulphate reductase. 4.96579e-38	sp|P08065|SDHA_BACSU Succinate dehydrogenase flavoprotein subunit OS=Bacillus subtilis (strain 168) GN=sdhA PE=3 SV=4 0.0	tr|A0A0A2TUH9|A0A0A2TUH9_9BACL Succinate dehydrogenase OS=Paenibacillus sp. MAEPY2 GN=sdhA PE=4 SV=1 0.0	GO:0005886, plasma membrane;GO:0006099, tricarboxylic acid cycle;GO:0008177, succinate dehydrogenase (ubiquinone) activity;GO:0016491, oxidoreductase activity	K00239-ko00650 Butanoate metabolism;ko00720 Carbon fixation pathways in prokaryotes;ko01200 Carbon metabolism;ko00020 Citrate cycle (TCA cycle);ko00190 Oxidative phosphorylation
TR0116	0.09856430000000001	633.615	-12.6502536724	0.0	0.0	down	cd13582, PBP2_AlgQ_like_3, Periplasmic-binding component of alginate-specific ABC uptake system-like; contains the type 2 periplasmic binding fold. This subgroup includes uncharacterized periplasmic-binding proteins that are closely related to high molecular weight (HMW) alginate bining proteins (AlgQ1 and AlgQ2) found in gram-negative soil bacteria. The HMW alginate uptake system is composed of …	-	gi|639453409|ref|WP_024631418.1| MULTISPECIES: ABC transporter substrate-binding protein [Paenibacillus] gi|701615439|gb|KGP81246.1| ABC transporter substrate-binding protein [Paenibacillus sp. MAEPY2] gi|701621918|gb|KGP87593.1| ABC transporter substrate-binding protein [Paenibacillus sp. MAEPY1] 0.0	-	-	sp|P37966|LIPO_BACSU Lipoprotein LipO OS=Bacillus subtilis (strain 168) GN=lipO PE=1 SV=1 1.28798e-07	tr|A0A0A2U456|A0A0A2U456_9BACL ABC transporter substrate-binding protein OS=Paenibacillus sp. MAEPY2 GN=P364_0117085 PE=4 SV=1 0.0	GO:0005215, transporter activity;GO:0005886, plasma membrane	-
TR0047	180.297	789.296	-2.13019104628	0.0	0.0	down	PRK11175, PRK11175, universal stress protein UspE; Provisional. 4.55189e-31	COG0071, IbpA, Molecular chaperone (small heat shock protein) [Posttranslational modification, protein turnover, chaperones]. 3.03484e-17	gi|740847120|ref|WP_038632373.1| universal stress protein [Pseudomonas chlororaphis] gi|647805034|gb|AIC20118.1| universal stress protein [Pseudomonas chlororaphis] 1.3288e-143	gi|647802220|gb|CP008696.1| Pseudomonas chlororaphis strain PA23, complete genome 0.0	pfam00011, HSP20, Hsp20/alpha crystallin family. Not only do small heat-shock-proteins occur in eukaryotes and prokaryotes but they have also now been shown to occur in cyanobacterial phages as well as their bacterial hosts. 1.00828e-11	sp|P44195|USPE_HAEIN Universal stress protein E homolog OS=Haemophilus influenzae (strain ATCC 51907 / DSM 11121 / KW20 / Rd) GN=uspE PE=1 SV=2 1.82837e-27	tr|A0A0E1E4P0|A0A0E1E4P0_9PSED Universal stress protein OS=Pseudomonas chlororaphis GN=EY04_14745 PE=3 SV=1 7.62289e-144	GO:0005737, cytoplasm;GO:0006950, response to stress	-
TR0106	267.595	920.442	-1.7822756560599997	0.0	0.0	down	COG1448, TyrB, Aspartate/tyrosine/aromatic aminotransferase [Amino acid transport and metabolism]. 9.02317e-135	COG1448, TyrB, Aspartate/tyrosine/aromatic aminotransferase [Amino acid transport and metabolism]. 1.14743e-135	gi|495317938|ref|WP_008042685.1| aromatic amino acid aminotransferase [Pseudomonas sp. GM67] gi|398195686|gb|EJM82717.1| aspartate/tyrosine/aromatic aminotransferase [Pseudomonas sp. GM67] 0.0	gi|913659305|gb|CP010945.1| Pseudomonas fluorescens NCIMB 11764, complete genome 0.0	pfam00351, Biopterin_H, Biopterin-dependent aromatic amino acid hydroxylase. This family includes phenylalanine-4-hydroxylase, the phenylketonuria disease protein. 2.34782e-36	sp|P43336|PHHC_PSEAE Aromatic-amino-acid aminotransferase OS=Pseudomonas aeruginosa (strain ATCC 15692 / PAO1 / 1C / PRS 101 / LMG 12228) GN=phhC PE=3 SV=2 0.0	tr|J3H2T2|J3H2T2_9PSED Aspartate/tyrosine/aromatic aminotransferase OS=Pseudomonas sp. GM67 GN=PMI33_04550 PE=4 SV=1 0.0	GO:0004838, L-tyrosine:2-oxoglutarate aminotransferase activity;GO:0005829, cytosol;GO:0006520, cellular amino acid metabolic process;GO:0006572, tyrosine catabolic process;GO:0008483, transaminase activity;GO:0008793, aromatic-amino-acid:2-oxoglutarate aminotransferase activity;GO:0009058, biosynthetic process;GO:0030170, pyridoxal phosphate binding;GO:0033585, L-phenylalanine biosynthetic proce…	K00832-ko00401 Novobiocin biosynthesis;ko00950 Isoquinoline alkaloid biosynthesis;ko01230 Biosynthesis of amino acids;ko00960 Tropane, piperidine and pyridine alkaloid biosynthesis;ko00350 Tyrosine metabolism;ko00270 Cysteine and methionine metabolism;ko00400 Phenylalanine, tyrosine and tryptophan biosynthesis;ko00360 Phenylalanine metabolism
TR0234	0.148667	211.19299999999998	-10.4722618578	0.0	0.0	down	PRK07006, PRK07006, isocitrate dehydrogenase; Reviewed. 0.0	COG0538, Icd, Isocitrate dehydrogenases [Energy production and conversion]. 1.66639e-161	gi|639451116|ref|WP_024629139.1| MULTISPECIES: isocitrate dehydrogenase (NADP(+)) [Paenibacillus] gi|701615272|gb|KGP81083.1| isocitrate dehydrogenase [Paenibacillus sp. MAEPY1] gi|701618561|gb|KGP84305.1| isocitrate dehydrogenase [Paenibacillus sp. MAEPY2] 0.0	gi|1022704109|gb|CP015286.1| Paenibacillus glucanolyticus strain 5162 genome 0.0	pfam00285, Citrate_synt, Citrate synthase. 3.0994e-102	sp|P39126|IDH_BACSU Isocitrate dehydrogenase [NADP] OS=Bacillus subtilis (strain 168) GN=icd PE=1 SV=1 0.0	tr|A0A0A2US35|A0A0A2US35_9BACL Isocitrate dehydrogenase [NADP] OS=Paenibacillus sp. MAEPY2 GN=P364_0105245 PE=3 SV=1 0.0	GO:0000287, magnesium ion binding;GO:0004450, isocitrate dehydrogenase (NADP+) activity;GO:0006097, glyoxylate cycle;GO:0006099, tricarboxylic acid cycle;GO:0051287, NAD binding	K00031-ko00720 Carbon fixation pathways in prokaryotes;ko01230 Biosynthesis of amino acids;ko00480 Glutathione metabolism;ko01210 2-Oxocarboxylic acid metabolism;ko01200 Carbon metabolism;ko04146 Peroxisome;ko00020 Citrate cycle (TCA cycle)
TR0150	54.6594	234.92700000000002	-2.1036710023400005	0.0	0.0	down	PRK02888, PRK02888, nitrous-oxide reductase; Validated. 0.0	COG4263, NosZ, Nitrous oxide reductase [Energy production and conversion]. 0.0	gi|495312706|ref|WP_008037454.1| TAT-dependent nitrous-oxide reductase [Pseudomonas sp. GM67] gi|398204630|gb|EJM91426.1| nitrous oxide reductase [Pseudomonas sp. GM67] 0.0	gi|953254167|emb|LN854573.1| Pseudomonas sp. URMO17WK12:I11 genome assembly Shine, chromosome : 1 0.0	pfam05048, NosD, Periplasmic copper-binding protein (NosD). NosD is a periplasmic protein which is thought to insert copper into the exported reductase apoenzyme (NosZ). This region forms a parallel beta helix domain. 7.88737e-47	sp|Q9F0W4|NOSZ_PSEFL Nitrous-oxide reductase OS=Pseudomonas fluorescens GN=nosZ PE=3 SV=1 0.0	tr|J2UFR1|J2UFR1_9PSED Nitrous-oxide reductase OS=Pseudomonas sp. GM67 GN=nosZ PE=3 SV=1 0.0	GO:0004129, cytochrome-c oxidase activity;GO:0005507, copper ion binding;GO:0005509, calcium ion binding;GO:0016020, membrane;GO:0019333, denitrification pathway;GO:0042597, periplasmic space;GO:0050304, nitrous-oxide reductase activity	K00376-ko00910 Nitrogen metabolism
TR0184	0.0254106	247.955	-13.2523602561	0.0	0.0	down	PRK04366, PRK04366, glycine dehydrogenase subunit 2; Validated. 0.0	COG1003, GcvP, Glycine cleavage system protein P (pyridoxal-binding), C-terminal domain [Amino acid transport and metabolism]. 5.56472e-157	gi|985797570|dbj|GAS83517.1| glycine dehydrogenase subunit 2 [Paenibacillus amylolyticus] 0.0	gi|954041032|gb|CP013203.1| Paenibacillus sp. IHB B 3084, complete genome 1.56353e-117	pfam01571, GCV_T, Aminomethyltransferase folate-binding domain. This is a family of glycine cleavage T-proteins, part of the glycine cleavage multienzyme complex (GCV) found in bacteria and the mitochondria of eukaryotes. GCV catalyzes the catabolism of glycine in eukaryotes. The T-protein is an aminomethyl transferase. 6.13409e-82	sp|Q9K936|GCSPB_BACHD Probable glycine dehydrogenase (decarboxylating) subunit 2 OS=Bacillus halodurans (strain ATCC BAA-125 / DSM 18197 / FERM 7344 / JCM 9153 / C-125) GN=gcvPB PE=3 SV=1 0.0	tr|A0A100VP80|A0A100VP80_PAEAM Probable glycine dehydrogenase (decarboxylating) subunit 2 OS=Paenibacillus amylolyticus GN=gcvPB PE=3 SV=1 0.0	GO:0004375, glycine dehydrogenase (decarboxylating) activity;GO:0019464, glycine decarboxylation via glycine cleavage system	K00283-ko01200 Carbon metabolism;ko00630 Glyoxylate and dicarboxylate metabolism;ko00260 Glycine, serine and threonine metabolism
TR0090	22203.4	7546.61	1.5568799885	0.0	0.0	up	-	-	gi|940000429|gb|KPW26636.1| hypothetical protein ALO91_101572 [Pseudomonas syringae pv. aceris] gi|940012275|gb|KPW38011.1| hypothetical protein ALO66_100974 [Pseudomonas coronafaciens pv. atropurpurea] gi|940065797|gb|KPW87947.1| hypothetical protein ALO92_100844 [Pseudomonas congelans] gi|940067645|gb|KPW89567.1| hypothetical protein ALO75_101551 [Pseudomonas syringae pv. coryli] gi|940253274|g…	gi|1004607099|gb|KT865807.1| Pseudomonas sp. ALBL_065 23S ribosomal RNA gene, partial sequence 2.98475e-81	-	-	tr|A0A0P9MDH2|A0A0P9MDH2_9PSED Uncharacterized protein OS=Pseudomonas syringae pv. coryli GN=ALO75_101551 PE=4 SV=1 2.42025e-19	-	-
TR0244	761.59	368.44800000000004	1.04755351309	0.0	0.0	up	COG2510, COG2510, Predicted membrane protein [Function unknown]. 5.30829e-20	COG2510, COG2510, Predicted membrane protein [Function unknown]. 6.75029e-21	gi|495302703|ref|WP_008027453.1| membrane protein [Pseudomonas sp. GM60] gi|398196905|gb|EJM83895.1| hypothetical protein PMI32_01891 [Pseudomonas sp. GM60] 1.16852e-159	gi|953254167|emb|LN854573.1| Pseudomonas sp. URMO17WK12:I11 genome assembly Shine, chromosome : 1 0.0	-	sp|P29939|YCB6_PSEDE Uncharacterized transporter in cobO 3'region OS=Pseudomonas denitrificans PE=3 SV=1 9.95485e-26	tr|J3H420|J3H420_9PSED Uncharacterized protein OS=Pseudomonas sp. GM60 GN=PMI32_01891 PE=4 SV=1 6.70339e-160	GO:0005886, plasma membrane;GO:0006810, transport;GO:0016021, integral component of membrane	-
TR0613	2811.23	412.86300000000006	2.7674664544200005	0.0	0.0	up	-	-	gi|1008267860|gb|AMQ83759.1| hypothetical protein AWU82_10700 [Pseudomonas sp. MS586] 1.81638e-32	gi|913659305|gb|CP010945.1| Pseudomonas fluorescens NCIMB 11764, complete genome 7.72563e-165	-	-	tr|I4KIP8|I4KIP8_PSEFL Uncharacterized protein OS=Pseudomonas fluorescens Q8r1-96 GN=PflQ8_1979 PE=4 SV=1 1.40429e-21	GO:0016021, integral component of membrane	-
TR0313	18.9212	171.658	-3.1814616008999996	0.0	0.0	down	PLN02820, PLN02820, 3-methylcrotonyl-CoA carboxylase, beta chain. 2.56781e-131	COG4799, COG4799, Acetyl-CoA carboxylase, carboxyltransferase component (subunits alpha and beta) [Lipid metabolism]. 1.05765e-102	gi|495305532|ref|WP_008030282.1| terpene utilization protein AtuA [Pseudomonas sp. GM60] gi|398193856|gb|EJM80948.1| hypothetical protein PMI32_03294 [Pseudomonas sp. GM60] 0.0	gi|913659305|gb|CP010945.1| Pseudomonas fluorescens NCIMB 11764, complete genome 0.0	pfam07287, DUF1446, Protein of unknown function (DUF1446). This family consists of several bacterial and plant proteins of around 400 residues in length. The function of this family is unknown. 1.30978e-92	sp|P34385|MCCB_CAEEL Probable methylcrotonoyl-CoA carboxylase beta chain, mitochondrial OS=Caenorhabditis elegans GN=F02A9.4 PE=3 SV=1 7.41257e-137	tr|J3B9U2|J3B9U2_9PSED Uncharacterized protein OS=Pseudomonas sp. GM60 GN=PMI32_03294 PE=4 SV=1 0.0	GO:0004485, methylcrotonoyl-CoA carboxylase activity;GO:0005524, ATP binding;GO:0005737, cytoplasm;GO:0005759, mitochondrial matrix;GO:0006552, leucine catabolic process	-
TR0394	0.021239400000000002	197.22400000000002	-13.1808044907	0.0	0.0	down	PRK06078, PRK06078, pyrimidine-nucleoside phosphorylase; Reviewed. 0.0	COG0213, DeoA, Thymidine phosphorylase [Nucleotide transport and metabolism]. 2.18263e-150	gi|738719526|ref|WP_036613808.1| MULTISPECIES: pyrimidine-nucleoside phosphorylase [Paenibacillus] gi|573532394|gb|ETT31474.1| pyrimidine-nucleoside phosphorylase (PYNP) [Paenibacillus sp. FSL R5-192] gi|573548969|gb|ETT47792.1| pyrimidine-nucleoside phosphorylase (PYNP) [Paenibacillus sp. FSL H7-689] 0.0	gi|954041032|gb|CP013203.1| Paenibacillus sp. IHB B 3084, complete genome 0.0	pfam07662, Nucleos_tra2_C, Na+ dependent nucleoside transporter C-terminus. This family consists of nucleoside transport proteins. Slc28a2 is a purine-specific Na+-nucleoside cotransporter localized to the bile canalicular membrane. Slc28a1 is a a Na+-dependent nucleoside transporter selective for pyrimidine nucleosides and adenosine it also transports the anti-viral nucleoside analogues AZT and …	sp|P39142|PDP_BACSU Pyrimidine-nucleoside phosphorylase OS=Bacillus subtilis (strain 168) GN=pdp PE=1 SV=2 0.0	tr|W4AJH3|W4AJH3_9BACL Pyrimidine-nucleoside phosphorylase (PYNP) OS=Paenibacillus sp. FSL R5-192 GN=C161_25930 PE=3 SV=1 0.0	GO:0004645, phosphorylase activity;GO:0005829, cytosol;GO:0006206, pyrimidine nucleobase metabolic process;GO:0006213, pyrimidine nucleoside metabolic process;GO:0006220, pyrimidine nucleotide metabolic process;GO:0009032, thymidine phosphorylase activity;GO:0016154, pyrimidine-nucleoside phosphorylase activity;GO:0046872, metal ion binding	K00756-ko00240 Pyrimidine metabolism
TR0183	137.122	493.579	-1.8478209571200002	0.0	0.0	down	TIGR02437, FadB, fatty oxidation complex, alpha subunit FadB. Members represent alpha subunit of multifunctional enzyme complex of the fatty acid degradation cycle. Activities include: enoyl-CoA hydratase (EC 4.2.1.17), dodecenoyl-CoA delta-isomerase activity (EC 5.3.3.8), 3-hydroxyacyl-CoA dehydrogenase (EC 1.1.1.35), 3-hydroxybutyryl-CoA epimerase (EC 5.1.2.3). A representative is E. coli FadB …	COG1250, FadB, 3-hydroxyacyl-CoA dehydrogenase [Lipid metabolism]. 7.7865e-70	gi|495312966|ref|WP_008037714.1| multifunctional fatty acid oxidation complex subunit alpha [Pseudomonas sp. GM67] gi|398204799|gb|EJM91595.1| fatty oxidation complex, alpha subunit FadB [Pseudomonas sp. GM67] 0.0	gi|953254167|emb|LN854573.1| Pseudomonas sp. URMO17WK12:I11 genome assembly Shine, chromosome : 1 0.0	pfam00108, Thiolase_N, Thiolase, N-terminal domain. Thiolase is reported to be structurally related to beta-ketoacyl synthase (pfam00109), and also chalcone synthase. 7.95141e-49	sp|Q3K9D8|FADB_PSEPF Fatty acid oxidation complex subunit alpha OS=Pseudomonas fluorescens (strain Pf0-1) GN=fadB PE=3 SV=1 0.0	tr|J3HCU4|J3HCU4_9PSED Fatty acid oxidation complex subunit alpha OS=Pseudomonas sp. GM67 GN=fadB PE=3 SV=1 0.0	GO:0003857, 3-hydroxyacyl-CoA dehydrogenase activity;GO:0004165, dodecenoyl-CoA delta-isomerase activity;GO:0004300, enoyl-CoA hydratase activity;GO:0006635, fatty acid beta-oxidation;GO:0008692, 3-hydroxybutyryl-CoA epimerase activity;GO:0036125, fatty acid beta-oxidation multienzyme complex	K01825-ko00650 Butanoate metabolism;ko00362 Benzoate degradation;ko00310 Lysine degradation;ko00281 Geraniol degradation;ko00640 Propanoate metabolism;ko00410 beta-Alanine metabolism;ko01040 Biosynthesis of unsaturated fatty acids;ko00380 Tryptophan metabolism;ko00280 Valine, leucine and isoleucine degradation;ko00903 Limonene and pinene degradation;ko00930 Caprolactam degradation;ko01212 Fatty a…
TR0200	54.3852	335.81300000000005	-2.62637207573	0.0	0.0	down	TIGR03708, poly_P_AMP_trns, polyphosphate:AMP phosphotransferase. Members of this protein family contain a domain duplication. The characterized member from Acinetobacter johnsonii is polyphosphate:AMP phosphotransferase (PAP), which can transfer the terminal phosphate from poly(P) to AMP, yielding ADP. In the opposite direction, this enzyme can synthesize poly(P). Each domain of this protein fam…	COG2326, COG2326, Uncharacterized conserved protein [Function unknown]. 8.42949e-57	gi|495316180|ref|WP_008040927.1| polyphosphate--AMP phosphotransferase [Pseudomonas sp. GM67] gi|398199990|gb|EJM86920.1| polyphosphate:AMP phosphotransferase [Pseudomonas sp. GM67] 0.0	gi|913659305|gb|CP010945.1| Pseudomonas fluorescens NCIMB 11764, complete genome 0.0	pfam03976, PPK2, Polyphosphate kinase 2 (PPK2). Inorganic polyphosphate (polyP) plays a role in metabolizm and regulation and has been proposed to serve as a energy source in a pre-ATP world. In prokaryotes, the synthesis and utilization of polyP are catalyzed by PPK1, PPK2 and polyphosphatases. Proteins with a single PPK2 domain catalyze polyP-dependent phosphorylation of ADP to ATP, whereas pro…	sp|O32177|FADA_BACSU 3-ketoacyl-CoA thiolase OS=Bacillus subtilis (strain 168) GN=fadA PE=2 SV=1 2.63864e-101	tr|J3H7I9|J3H7I9_9PSED Polyphosphate:AMP phosphotransferase OS=Pseudomonas sp. GM67 GN=PMI33_03346 PE=4 SV=1 0.0	GO:0003988, acetyl-CoA C-acyltransferase activity;GO:0006635, fatty acid beta-oxidation;GO:0006797, polyphosphate metabolic process;GO:0043751, polyphosphate:AMP phosphotransferase activity	-
TR2644	297.777	33.3477	3.1585731590099995	0.0	0.0	up	COG3487, IrpA, Uncharacterized iron-regulated protein [Inorganic ion transport and metabolism]. 6.32556e-163	COG3487, IrpA, Uncharacterized iron-regulated protein [Inorganic ion transport and metabolism]. 8.04389e-164	gi|495307352|ref|WP_008032101.1| MULTISPECIES: peptidase [Pseudomonas] gi|398192283|gb|EJM79441.1| putative iron-regulated protein [Pseudomonas sp. GM60] gi|398206937|gb|EJM93694.1| putative iron-regulated protein [Pseudomonas sp. GM67] 0.0	gi|635284334|gb|CP005960.1| Pseudomonas mandelii JR-1, complete genome 0.0	pfam09375, Peptidase_M75, Imelysin. The imelysin peptidase was first identified in Pseudomonas aeruginosa. The active site residues have not been identified. However, His201 and Glu204 are completely conserved in the family and occur in an HXXE motif that is also found in family M14. 8.99602e-26	-	tr|J2TIF8|J2TIF8_9PSED Putative iron-regulated protein OS=Pseudomonas sp. GM60 GN=PMI32_04214 PE=4 SV=1 0.0	-	-
TR0112	102.02	441.574	-2.11380322248	0.0	0.0	down	PRK11175, PRK11175, universal stress protein UspE; Provisional. 5.71476e-23	COG2226, UbiE, Methylase involved in ubiquinone/menaquinone biosynthesis [Coenzyme metabolism]. 1.56811e-09	gi|495318534|ref|WP_008043281.1| universal stress protein [Pseudomonas sp. GM67] gi|398194283|gb|EJM81360.1| universal stress protein UspA-like protein [Pseudomonas sp. GM67] 0.0	gi|913659305|gb|CP010945.1| Pseudomonas fluorescens NCIMB 11764, complete genome 0.0	pfam14026, DUF4242, Protein of unknown function (DUF4242). This family of proteins is functionally uncharacterized. This family of proteins is found in bacteria and archaea. Proteins in this family are typically between 90 and 170 amino acids in length. There is a single completely conserved residue C that may be functionally important. 9.19602e-18	sp|P64842|Y1440_MYCBO Uncharacterized protein Mb1440c OS=Mycobacterium bovis (strain ATCC BAA-935 / AF2122/97) GN=Mb1440c PE=3 SV=1 5.28301e-35	tr|J3H173|J3H173_9PSED Universal stress protein UspA-like protein OS=Pseudomonas sp. GM67 GN=PMI33_04908 PE=4 SV=1 0.0	GO:0006950, response to stress;GO:0008168, methyltransferase activity	-
TR0026	1098.77	3610.47	-1.7162972291999998	0.0	0.0	down	pfam03922, OmpW, OmpW family. This family includes outer membrane protein W (OmpW) proteins from a variety of bacterial species. This protein may form the receptor for S4 colicins in E. coli. 1.10528e-48	COG3047, OmpW, Outer membrane protein W [Cell envelope biogenesis, outer membrane]. 3.5891e-44	gi|495318189|ref|WP_008042936.1| outer membrane protein W [Pseudomonas sp. GM67] gi|398195190|gb|EJM82241.1| outer membrane protein W [Pseudomonas sp. GM67] 3.51971e-150	gi|913659305|gb|CP010945.1| Pseudomonas fluorescens NCIMB 11764, complete genome 0.0	pfam03922, OmpW, OmpW family. This family includes outer membrane protein W (OmpW) proteins from a variety of bacterial species. This protein may form the receptor for S4 colicins in E. coli. 2.6406e-49	sp|P17266|OMPW_VIBCH Outer membrane protein W OS=Vibrio cholerae serotype O1 (strain ATCC 39315 / El Tor Inaba N16961) GN=ompW PE=3 SV=2 7.97135e-49	tr|J2TQT7|J2TQT7_9PSED Outer membrane protein W OS=Pseudomonas sp. GM67 GN=PMI33_04694 PE=4 SV=1 2.01914e-150	GO:0009279, cell outer membrane;GO:0016021, integral component of membrane	-
TR0111	43.1062	381.676	-3.14638117858	0.0	0.0	down	COG2133, COG2133, Glucose/sorbosone dehydrogenases [Carbohydrate transport and metabolism]. 1.5922e-35	COG2133, COG2133, Glucose/sorbosone dehydrogenases [Carbohydrate transport and metabolism]. 2.02472e-36	gi|495314466|ref|WP_008039214.1| sorbosone dehydrogenase [Pseudomonas sp. GM67] gi|398202760|gb|EJM89598.1| glucose/sorbosone dehydrogenase [Pseudomonas sp. GM67] 0.0	gi|913659305|gb|CP010945.1| Pseudomonas fluorescens NCIMB 11764, complete genome 0.0	pfam07995, GSDH, Glucose / Sorbosone dehydrogenase. Members of this family are glucose/sorbosone dehydrogenases that possess a beta-propeller fold. 8.49088e-06	sp|Q44091|SNDH_GLULI L-sorbosone dehydrogenase OS=Gluconacetobacter liquefaciens PE=4 SV=1 7.08246e-161	tr|J3BPA0|J3BPA0_9PSED Glucose/sorbosone dehydrogenase OS=Pseudomonas sp. GM67 GN=PMI33_02182 PE=4 SV=1 0.0	GO:0005886, plasma membrane;GO:0005975, carbohydrate metabolic process;GO:0016021, integral component of membrane;GO:0016901, oxidoreductase activity, acting on the CH-OH group of donors, quinone or similar compound as acceptor;GO:0048038, quinone binding	-
TR0190	102.215	442.42	-2.11380967881	0.0	0.0	down	PRK07480, PRK07480, putative aminotransferase; Validated. 0.0	COG0174, GlnA, Glutamine synthetase [Amino acid transport and metabolism]. 1.71654e-87	gi|495301280|ref|WP_008026030.1| MULTISPECIES: glutamine synthetase [Pseudomonas] gi|398198644|gb|EJM85598.1| glutamine synthetase [Pseudomonas sp. GM60] gi|398200556|gb|EJM87467.1| glutamine synthetase [Pseudomonas sp. GM67] 0.0	gi|913659305|gb|CP010945.1| Pseudomonas fluorescens NCIMB 11764, complete genome 0.0	pfam00120, Gln-synt_C, Glutamine synthetase, catalytic domain. 2.97227e-65	sp|Q84P54|GATP1_SOLLC Gamma aminobutyrate transaminase 1, mitochondrial OS=Solanum lycopersicum GN=GABA-TP1 PE=1 SV=1 1.96312e-92	tr|J3BHN3|J3BHN3_9PSED Glutamine synthetase OS=Pseudomonas sp. GM60 GN=PMI32_01146 PE=3 SV=1 0.0	GO:0004356, glutamate-ammonia ligase activity;GO:0005739, mitochondrion;GO:0006542, glutamine biosynthetic process;GO:0008483, transaminase activity;GO:0030170, pyridoxal phosphate binding;GO:0042802, identical protein binding	K01915-ko00910 Nitrogen metabolism;ko04724 Glutamatergic synapse;ko01230 Biosynthesis of amino acids;ko04727 GABAergic synapse;ko00220 Arginine biosynthesis;ko00630 Glyoxylate and dicarboxylate metabolism;ko02020 Two-component system;ko00250 Alanine, aspartate and glutamate metabolism
TR0206	69.3195	222.542	-1.68274448581	0.0	0.0	down	PHA02568, J, baseplate assembly protein; Provisional. 1.70472e-47	COG5301, COG5301, Phage-related tail fibre protein [General function prediction only]. 3.77261e-36	gi|398202590|gb|EJM89431.1| phage-related tail fiber protein [Pseudomonas sp. GM67] 0.0	gi|913659305|gb|CP010945.1| Pseudomonas fluorescens NCIMB 11764, complete genome 0.0	pfam16085, Phage_holin_3_5, Bacteriophage holin Hol, superfamily III. Phage_holin_6_2 is a family of holins classified as 1.E.20 in the TC database. The hol gene (PRF9) product (117 aas) of Pseudomonas aeruginosa PAO1 exhibits a hydrophobicity profile similar to holins of P2 and phiCTX phages with two peaks of hydrophobicity that might correspond to either one or two TMSs. Hol functions in conjun…	sp|P51767|BPJ_BPP2 Baseplate protein J OS=Enterobacteria phage P2 GN=J PE=3 SV=1 2.85316e-25	tr|J2UA87|J2UA87_9PSED Phage-related tail fiber protein OS=Pseudomonas sp. GM67 GN=PMI33_02265 PE=4 SV=1 0.0	GO:0098025, virus tail, baseplate	-
TR0266	0.181883	403.98400000000004	-11.1170717347	0.0	0.0	down	TIGR02851, stage_V_sporulation_protein_T, stage V sporulation protein T. Members of this protein family are the stage V sporulation protein T (SpoVT), a protein of the sporulation/germination program in Bacillus subtilis and related species. The amino-terminal 50 amino acids are nearly perfectly conserved across all endospore-forming bacteria. SpoVT is a DNA-binding transcriptional regulator rela…	COG2002, AbrB, Regulators of stationary/sporulation gene expression [Transcription]. 2.14038e-07	gi|647256075|ref|WP_025704831.1| hypothetical protein [Paenibacillus graminis] gi|686559706|gb|AIQ70400.1| hypothetical protein PGRAT_24280 [Paenibacillus graminis] 1.75127e-50	-	-	sp|P08874|ABRB_BACSU Transition state regulatory protein AbrB OS=Bacillus subtilis (strain 168) GN=abrB PE=1 SV=1 3.12334e-15	tr|A0A089MDI7|A0A089MDI7_9BACL Uncharacterized protein OS=Paenibacillus graminis GN=PGRAT_24280 PE=4 SV=1 1.00464e-50	GO:0003677, DNA binding;GO:0006351, transcription, DNA-templated;GO:0006355, regulation of transcription, DNA-templated;GO:0030435, sporulation resulting in formation of a cellular spore;GO:0043937, regulation of sporulation	-
TR0290	0.156026	344.561	-11.108757242200001	0.0	0.0	down	PRK00013, groEL, chaperonin GroEL; Reviewed. 0.0	COG0459, GroL, Chaperonin GroEL (HSP60 family) [Posttranslational modification, protein turnover, chaperones]. 3.02908e-136	gi|639452729|ref|WP_024630745.1| MULTISPECIES: molecular chaperone GroEL [Paenibacillus] gi|701616409|gb|KGP82176.1| molecular chaperone GroEL [Paenibacillus sp. MAEPY2] gi|701621180|gb|KGP86880.1| molecular chaperone GroEL [Paenibacillus sp. MAEPY1] 0.0	gi|954041032|gb|CP013203.1| Paenibacillus sp. IHB B 3084, complete genome 0.0	pfam00118, Cpn60_TCP1, TCP-1/cpn60 chaperonin family. This family includes members from the HSP60 chaperone family and the TCP-1 (T-complex protein) family. 8.83707e-32	sp|A9VQG8|CH60_BACWK 60 kDa chaperonin OS=Bacillus weihenstephanensis (strain KBAB4) GN=groL PE=3 SV=1 0.0	tr|A0A0A2U6R3|A0A0A2U6R3_9BACL 60 kDa chaperonin OS=Paenibacillus sp. MAEPY2 GN=groEL PE=3 SV=1 0.0	GO:0005524, ATP binding;GO:0005737, cytoplasm;GO:0042026, protein refolding	K04077-ko04212 Longevity regulating pathway - worm;ko03018 RNA degradation
TR0030	343.793	856.7330000000001	-1.31730548962	0.0	0.0	down	PRK00711, PRK00711, D-amino acid dehydrogenase small subunit; Validated. 0.0	COG0787, Alr, Alanine racemase [Cell envelope biogenesis, outer membrane]. 5.81367e-101	gi|635287964|gb|AHZ70709.1| D-amino acid dehydrogenase small subunit [Pseudomonas mandelii JR-1] 0.0	gi|913659305|gb|CP010945.1| Pseudomonas fluorescens NCIMB 11764, complete genome 0.0	pfam01168, Ala_racemase_N, Alanine racemase, N-terminal domain. 1.23814e-34	sp|Q48PZ1|DADA_PSE14 D-amino acid dehydrogenase OS=Pseudomonas savastanoi pv. phaseolicola (strain 1448A / Race 6) GN=dadA PE=3 SV=1 0.0	tr|A0A024ECR6|A0A024ECR6_9PSED D-amino acid dehydrogenase OS=Pseudomonas mandelii JR-1 GN=dadA PE=3 SV=1 0.0	GO:0008718, D-amino-acid dehydrogenase activity;GO:0016021, integral component of membrane;GO:0019478, D-amino acid catabolic process;GO:0055130, D-alanine catabolic process	K00285-ko00360 Phenylalanine metabolism
TR0338	1.4793	409.39099999999996	-8.112420917789999	0.0	0.0	down	PRK06751, PRK06751, single-stranded DNA-binding protein; Provisional. 2.17129e-45	COG0629, Ssb, Single-stranded DNA-binding protein [DNA replication, recombination, and repair]. 2.4404e-32	gi|1025833554|ref|WP_063567379.1| single-stranded DNA-binding protein [Paenibacillus sp. O199] 2.26825e-74	gi|261280339|gb|CP001793.1| Paenibacillus sp. Y412MC10, complete genome 0.0	pfam00436, SSB, Single-strand binding protein family. This family includes single stranded binding proteins and also the primosomal replication protein N (PriB). PriB forms a complex with PriA, PriC and ssDNA. 8.16689e-35	sp|Q8Y4X1|SSB2_LISMO Single-stranded DNA-binding protein 2 OS=Listeria monocytogenes serovar 1/2a (strain ATCC BAA-679 / EGD-e) GN=ssb2 PE=3 SV=1 1.21625e-46	tr|A0A0N0UHH5|A0A0N0UHH5_9BACL Single-stranded DNA-binding protein OS=Paenibacillus sp. A59 GN=AMS66_17100 PE=3 SV=1 1.65992e-73	GO:0003697, single-stranded DNA binding;GO:0006260, DNA replication;GO:0006281, DNA repair;GO:0006310, DNA recombination	K03111-ko03440 Homologous recombination;ko03430 Mismatch repair;ko03030 DNA replication
TR0271	75.0353	370.339	-2.3032051167299996	0.0	0.0	down	PRK09277, PRK09277, aconitate hydratase; Validated. 0.0	COG1048, AcnA, Aconitase A [Energy production and conversion]. 0.0	gi|802174219|ref|WP_046047854.1| aconitate hydratase [Pseudomonas fluorescens] gi|799196864|gb|KJZ41809.1| aconitate hydratase [Pseudomonas fluorescens] 0.0	gi|635284334|gb|CP005960.1| Pseudomonas mandelii JR-1, complete genome 0.0	pfam00330, Aconitase, Aconitase family (aconitate hydratase). 1.32092e-97	sp|Q9I3F5|ACNA_PSEAE Aconitate hydratase A OS=Pseudomonas aeruginosa (strain ATCC 15692 / PAO1 / 1C / PRS 101 / LMG 12228) GN=acnA PE=3 SV=1 0.0	tr|A0A0F4TCH5|A0A0F4TCH5_PSEFL Aconitate hydratase OS=Pseudomonas fluorescens GN=VC34_18755 PE=3 SV=1 0.0	GO:0003729, mRNA binding;GO:0003730, mRNA 3'-UTR binding;GO:0003994, aconitate hydratase activity;GO:0005506, iron ion binding;GO:0005737, cytoplasm;GO:0006099, tricarboxylic acid cycle;GO:0006979, response to oxidative stress;GO:0008152, metabolic process;GO:0009061, anaerobic respiration;GO:0019679, propionate metabolic process, methylcitrate cycle;GO:0047456, 2-methylisocitrate dehydratase act…	K01681-ko00630 Glyoxylate and dicarboxylate metabolism;ko01200 Carbon metabolism;ko00020 Citrate cycle (TCA cycle);ko01230 Biosynthesis of amino acids;ko01210 2-Oxocarboxylic acid metabolism;ko00720 Carbon fixation pathways in prokaryotes
TR2356	151.98	15.7001	3.27503582954	0.0	0.0	up	TIGR01786, hemoglobin-haptoglobin-binding_protein, TonB-dependent hemoglobin/transferrin/lactoferrin receptor family protein. This model represents a family of TonB-dependent outer membrane receptor/transporters acting on iron-containing proteins such as hemoglobin, transferrin and lactoferrin. Two subfamily models with a narrower scope are contained within this model, the heme/hemoglobin recepto…	COG3230, HemO, Heme oxygenase [Inorganic ion transport and metabolism]. 7.0801e-27	gi|495313891|ref|WP_008038639.1| TonB-dependent receptor [Pseudomonas sp. GM67] gi|398203470|gb|EJM90292.1| TonB-dependent hemoglobin/transferrin/lactoferrin receptor family protein [Pseudomonas sp. GM67] 0.0	gi|913659305|gb|CP010945.1| Pseudomonas fluorescens NCIMB 11764, complete genome 0.0	pfam00593, TonB_dep_Rec, TonB dependent receptor. This model now only covers the conserved part of the barrel structure. 1.56448e-18	sp|Q9JWA2|HPUB_NEIMA Hemoglobin-haptoglobin utilization protein B OS=Neisseria meningitidis serogroup A / serotype 4A (strain Z2491) GN=hpuB PE=3 SV=1 1.20156e-28	tr|J3HBH8|J3HBH8_9PSED TonB-dependent hemoglobin/transferrin/lactoferrin receptor family protein OS=Pseudomonas sp. GM67 GN=PMI33_01849 PE=3 SV=1 0.0	GO:0005215, transporter activity;GO:0009279, cell outer membrane;GO:0016021, integral component of membrane	-
TR0114	1.05463	1226.9	-10.184065008500001	0.0	0.0	down	-	-	gi|659494504|ref|WP_029881392.1| MULTISPECIES: Crp/Fnr family transcriptional regulator [Paenibacillus] gi|701612704|gb|KGP78563.1| Crp/Fnr family transcriptional regulator [Paenibacillus sp. MAEPY2] gi|701620817|gb|KGP86530.1| Crp/Fnr family transcriptional regulator [Paenibacillus sp. MAEPY1] 2.93196e-115	gi|944409823|gb|CP013023.1| Paenibacillus sp. BD3526, complete genome 6.25239e-39	-	-	tr|A0A0A2TVN9|A0A0A2TVN9_9BACL Crp/Fnr family transcriptional regulator OS=Paenibacillus sp. MAEPY2 GN=P364_0128000 PE=4 SV=1 1.68197e-115	GO:0016021, integral component of membrane	-
TR2059	253.695	62.591	2.01906795489	0.0	0.0	up	COG4275, COG4275, Uncharacterized conserved protein [Function unknown]. 9.72699e-56	COG4275, COG4275, Uncharacterized conserved protein [Function unknown]. 1.23693e-56	gi|950511413|ref|WP_057396802.1| chromate transporter [Pseudomonas fluorescens] gi|939144122|gb|KPU60680.1| chromate efflux transporter family protein [Pseudomonas fluorescens] 0.0	gi|566060467|gb|CP006852.1| Pseudomonas sp. TKP, complete genome 0.0	pfam09828, Chrome_Resist, Chromate resistance exported protein. Members of this family of bacterial proteins, are involved in the reduction of chromate accumulation and are essential for chromate resistance. 1.02832e-45	sp|P17551|CHRA1_CUPMC Chromate transport protein OS=Cupriavidus metallidurans (strain ATCC 43123 / DSM 2839 / NBRC 102507 / CH34) GN=chrA1 PE=2 SV=1 1.59795e-34	tr|A0A0P8X480|A0A0P8X480_PSEFL Chromate efflux transporter family protein OS=Pseudomonas fluorescens GN=chrA PE=4 SV=1 0.0	GO:0005886, plasma membrane;GO:0015109, chromate transmembrane transporter activity;GO:0016021, integral component of membrane;GO:0046687, response to chromate	-
TR0133	254.01	939.779	-1.8874362352	0.0	0.0	down	PRK12266, glpD, glycerol-3-phosphate dehydrogenase; Reviewed. 0.0	COG0578, GlpA, Glycerol-3-phosphate dehydrogenase [Energy production and conversion]. 1.00735e-113	gi|495307425|ref|WP_008032174.1| MULTISPECIES: glycerol-3-phosphate dehydrogenase [Pseudomonas] gi|398192327|gb|EJM79485.1| glycerol-3-phosphate dehydrogenase [Pseudomonas sp. GM60] gi|398200175|gb|EJM87099.1| glycerol-3-phosphate dehydrogenase [Pseudomonas sp. GM67] 0.0	gi|913659305|gb|CP010945.1| Pseudomonas fluorescens NCIMB 11764, complete genome 0.0	-	sp|O83004|GLPD_PSETO Glycerol-3-phosphate dehydrogenase OS=Pseudomonas tolaasii GN=glpD PE=3 SV=1 0.0	tr|J3GZ15|J3GZ15_9PSED Glycerol-3-phosphate dehydrogenase OS=Pseudomonas sp. GM60 GN=PMI32_04258 PE=3 SV=1 0.0	GO:0006071, glycerol metabolic process;GO:0006072, glycerol-3-phosphate metabolic process;GO:0009331, glycerol-3-phosphate dehydrogenase complex;GO:0052591, sn-glycerol-3-phosphate:ubiquinone-8 oxidoreductase activity	K00111-ko00564 Glycerophospholipid metabolism
TR0185	47.7484	445.211	-3.2209649425099998	0.0	0.0	down	COG3558, COG3558, Uncharacterized protein conserved in bacteria [Function unknown]. 3.00115e-78	COG3558, COG3558, Uncharacterized protein conserved in bacteria [Function unknown]. 3.81641e-79	gi|495313599|ref|WP_008038347.1| TetR family transcriptional regulator [Pseudomonas sp. GM67] gi|398203619|gb|EJM90437.1| transcriptional regulator [Pseudomonas sp. GM67] 3.92258e-123	gi|913659305|gb|CP010945.1| Pseudomonas fluorescens NCIMB 11764, complete genome 0.0	pfam07080, DUF1348, Protein of unknown function (DUF1348). This family consists of several highly conserved hypothetical proteins of around 150 residues in length. The function of this family is unknown. 6.72561e-72	sp|P0ACU9|YJDC_SHIFL HTH-type transcriptional regulator YjdC OS=Shigella flexneri GN=yjdC PE=3 SV=1 6.0404e-13	tr|J3HBN1|J3HBN1_9PSED Transcriptional regulator OS=Pseudomonas sp. GM67 GN=PMI33_01659 PE=4 SV=1 2.25025e-123	GO:0003677, DNA binding;GO:0006351, transcription, DNA-templated;GO:0006355, regulation of transcription, DNA-templated	-
TR0168	154.901	876.438	-2.50030557925	0.0	0.0	down	COG0840, Tar, Methyl-accepting chemotaxis protein [Cell motility and secretion / Signal transduction mechanisms]. 6.13831e-16	COG0840, Tar, Methyl-accepting chemotaxis protein [Cell motility and secretion / Signal transduction mechanisms]. 7.80578e-17	gi|495302556|ref|WP_008027306.1| chemotaxis protein [Pseudomonas sp. GM60] gi|398197224|gb|EJM84207.1| methyl-accepting chemotaxis protein [Pseudomonas sp. GM60] 0.0	gi|913659305|gb|CP010945.1| Pseudomonas fluorescens NCIMB 11764, complete genome 0.0	-	sp|Q9HW93|PCTC_PSEAE Methyl-accepting chemotaxis protein PctC OS=Pseudomonas aeruginosa (strain ATCC 15692 / PAO1 / 1C / PRS 101 / LMG 12228) GN=pctC PE=1 SV=1 1.76641e-14	tr|J3H4I6|J3H4I6_9PSED Methyl-accepting chemotaxis protein OS=Pseudomonas sp. GM60 GN=PMI32_01808 PE=4 SV=1 0.0	GO:0004871, signal transducer activity;GO:0005886, plasma membrane;GO:0006935, chemotaxis;GO:0016021, integral component of membrane	-
TR0296	0.0568693	142.782	-11.2938764488	0.0	0.0	down	COG1061, SSL2, DNA or RNA helicases of superfamily II [Transcription / DNA replication, recombination, and repair]. 2.27003e-41	COG1061, SSL2, DNA or RNA helicases of superfamily II [Transcription / DNA replication, recombination, and repair]. 2.88668e-42	gi|521095193|ref|WP_020426096.1| DEAD/DEAH box helicase [Paenibacillus riograndensis] gi|806910037|emb|CQR51446.1| DNA/RNA helicase [Paenibacillus riograndensis SBR5] 0.0	-	pfam04851, ResIII, Type III restriction enzyme, res subunit. 1.68106e-20	sp|Q06683|IRC3_YEAST Putative ATP-dependent helicase IRC3 OS=Saccharomyces cerevisiae (strain ATCC 204508 / S288c) GN=IRC3 PE=1 SV=1 2.12094e-40	tr|A0A0E4CU24|A0A0E4CU24_9BACL DNA/RNA helicase OS=Paenibacillus riograndensis SBR5 GN=PRIO_0206 PE=4 SV=1 0.0	GO:0003677, DNA binding;GO:0004004, ATP-dependent RNA helicase activity;GO:0004386, helicase activity;GO:0005524, ATP binding;GO:0005759, mitochondrial matrix;GO:0006413, translational initiation;GO:0007059, chromosome segregation;GO:0010468, regulation of gene expression;GO:0010501, RNA secondary structure unwinding;GO:0032042, mitochondrial DNA metabolic process;GO:0033676, double-stranded DNA-…	-
TR2643	328.69	38.8297	3.08149509874	0.0	0.0	up	cd13542, PBP2_FutA1_ilke, Substrate binding domain of ferric iron-binding protein, a member of the type 2 periplasmic binding fold superfamily. FutA1 is the periplasmic component of an ABC-type iron transporter and serves as the primary receptor in Synerchosystis species. The periplasmic iron binding protein plays an essential role in the iron uptake pathway of Gram-negative pathogenic bacteria a…	COG1840, AfuA, ABC-type Fe3+ transport system, periplasmic component [Inorganic ion transport and metabolism]. 3.23932e-21	gi|495299500|ref|WP_008024251.1| iron ABC transporter substrate-binding protein [Pseudomonas sp. GM60] gi|398201142|gb|EJM88029.1| ABC-type Fe3+ transport system, periplasmic component [Pseudomonas sp. GM60] 0.0	gi|913659305|gb|CP010945.1| Pseudomonas fluorescens NCIMB 11764, complete genome 0.0	-	sp|Q9HTX3|P5217_PSEAE Probable binding protein component of ABC iron transporter PA5217 OS=Pseudomonas aeruginosa (strain ATCC 15692 / PAO1 / 1C / PRS 101 / LMG 12228) GN=PA5217 PE=1 SV=1 0.0	tr|J2UM51|J2UM51_9PSED ABC-type Fe3+ transport system, periplasmic component OS=Pseudomonas sp. GM60 GN=PMI32_00161 PE=4 SV=1 0.0	GO:0046872, metal ion binding	K02012-ko02010 ABC transporters
TR0109	0.6002770000000001	1448.11	-11.236255183599999	0.0	0.0	down	PRK12736, PRK12736, elongation factor Tu; Reviewed. 1.14805e-80	COG0050, TufB, GTPases - translation elongation factors [Translation, ribosomal structure and biogenesis]. 7.59089e-81	gi|639455600|ref|WP_024633588.1| MULTISPECIES: elongation factor Tu [Paenibacillus] gi|701612638|gb|KGP78499.1| elongation factor Tu [Paenibacillus sp. MAEPY2] gi|701618110|gb|KGP83862.1| elongation factor Tu [Paenibacillus sp. MAEPY1] 4.58735e-111	gi|1022704109|gb|CP015286.1| Paenibacillus glucanolyticus strain 5162 genome 0.0	pfam03143, GTP_EFTU_D3, Elongation factor Tu C-terminal domain. Elongation factor Tu consists of three structural domains, this is the third domain. This domain adopts a beta barrel structure. This the third domain is involved in binding to both charged tRNA and binding to EF-Ts pfam00889. 1.13466e-15	sp|C0ZIH6|EFTU_BREBN Elongation factor Tu OS=Brevibacillus brevis (strain 47 / JCM 6285 / NBRC 100599) GN=tuf PE=3 SV=1 1.7741e-92	tr|A0A0A2TS43|A0A0A2TS43_9BACL Elongation factor Tu OS=Paenibacillus sp. MAEPY2 GN=tuf PE=3 SV=1 2.63161e-111	GO:0003746, translation elongation factor activity;GO:0003924, GTPase activity;GO:0005525, GTP binding;GO:0005737, cytoplasm	-
TR0339	74.1072	210.817	-1.50830558693	0.0	0.0	down	PRK05683, flgK, flagellar hook-associated protein FlgK; Validated. 0.0	COG1706, FlgI, Flagellar basal-body P-ring protein [Cell motility and secretion]. 9.50651e-121	gi|495317930|ref|WP_008042677.1| flagellar hook-associated protein FlgK [Pseudomonas sp. GM67] gi|398195677|gb|EJM82708.1| flagellar hook-associated protein FlgK [Pseudomonas sp. GM67] 0.0	gi|913659305|gb|CP010945.1| Pseudomonas fluorescens NCIMB 11764, complete genome 0.0	pfam02119, FlgI, Flagellar P-ring protein. 8.84057e-128	sp|Q4KG91|FLGI_PSEF5 Flagellar P-ring protein OS=Pseudomonas fluorescens (strain Pf-5 / ATCC BAA-477) GN=flgI PE=3 SV=2 0.0	tr|J3BCV6|J3BCV6_9PSED Flagellar hook-associated protein FlgK OS=Pseudomonas sp. GM67 GN=PMI33_04541 PE=3 SV=1 0.0	GO:0005198, structural molecule activity;GO:0009424, bacterial-type flagellum hook;GO:0009428, bacterial-type flagellum basal body, distal rod, P ring;GO:0030288, outer membrane-bounded periplasmic space;GO:0044780, bacterial-type flagellum assembly;GO:0071973, bacterial-type flagellum-dependent cell motility	K02394-ko02040 Flagellar assembly
TR0268	176.247	534.771	-1.6013225311100001	0.0	0.0	down	PRK05367, PRK05367, glycine dehydrogenase; Provisional. 0.0	COG1003, GcvP, Glycine cleavage system protein P (pyridoxal-binding), C-terminal domain [Amino acid transport and metabolism]. 0.0	gi|495313906|ref|WP_008038654.1| glycine dehydrogenase (aminomethyl-transferring) [Pseudomonas sp. GM67] gi|398203484|gb|EJM90306.1| glycine dehydrogenase, decarboxylating [Pseudomonas sp. GM67] 0.0	gi|913659305|gb|CP010945.1| Pseudomonas fluorescens NCIMB 11764, complete genome 0.0	pfam02347, GDC-P, Glycine cleavage system P-protein. This family consists of Glycine cleavage system P-proteins EC:1.4.4.2 from bacterial, mammalian and plant sources. The P protein is part of the glycine decarboxylase multienzyme complex EC:2.1.2.10 (GDC) also annotated as glycine cleavage system or glycine synthase. GDC consists of four proteins P, H, L and T. The reaction catalyzed by this pro…	sp|Q3K7X5|GCSP1_PSEPF Glycine dehydrogenase (decarboxylating) 1 OS=Pseudomonas fluorescens (strain Pf0-1) GN=gcvP1 PE=3 SV=1 0.0	tr|J2UCL9|J2UCL9_9PSED Glycine dehydrogenase (decarboxylating) OS=Pseudomonas sp. GM67 GN=gcvP PE=3 SV=1 0.0	GO:0004375, glycine dehydrogenase (decarboxylating) activity;GO:0019464, glycine decarboxylation via glycine cleavage system	K00281-ko00260 Glycine, serine and threonine metabolism;ko00630 Glyoxylate and dicarboxylate metabolism;ko01200 Carbon metabolism
TR0503	0.202073	159.093	-9.6207780752	0.0	0.0	down	TIGR02386, DNA-directed_RNA_polymerase_subunit_beta', DNA-directed RNA polymerase, beta' subunit, predominant form. Bacteria have a single DNA-directed RNA polymerase, with required subunits that include alpha, beta, and beta-prime. This model describes the predominant architecture of the beta-prime subunit in most bacteria. This model excludes from among the bacterial mostly sequences from the c…	COG0086, RpoC, DNA-directed RNA polymerase, beta' subunit/160 kD subunit [Transcription]. 9.48921e-102	gi|927079352|ref|WP_053779212.1| DNA-directed RNA polymerase subunit beta' [Paenibacillus sp. A59] gi|926572689|gb|KOY18145.1| DNA-directed RNA polymerase subunit beta' [Paenibacillus sp. A59] 0.0	gi|357198889|gb|CP003107.1| Paenibacillus terrae HPL-003, complete genome 0.0	pfam04998, RNA_pol_Rpb1_5, RNA polymerase Rpb1, domain 5. RNA polymerases catalyze the DNA dependent polymerization of RNA. Prokaryotes contain a single RNA polymerase compared to three in eukaryotes (not including mitochondrial. and chloroplast polymerases). This domain, domain 5, represents the discontinuous cleft domain that is required to from the central cleft or channel where the DNA is bou…	sp|Q9Z9M1|RPOC_BACHD DNA-directed RNA polymerase subunit beta' OS=Bacillus halodurans (strain ATCC BAA-125 / DSM 18197 / FERM 7344 / JCM 9153 / C-125) GN=rpoC PE=3 SV=1 0.0	tr|A0A0N0C641|A0A0N0C641_9BACL DNA-directed RNA polymerase subunit beta' OS=Paenibacillus sp. A59 GN=rpoC PE=3 SV=1 0.0	GO:0003677, DNA binding;GO:0003899, DNA-directed 5'-3' RNA polymerase activity;GO:0006351, transcription, DNA-templated	K03046-ko00230 Purine metabolism;ko03020 RNA polymerase;ko00240 Pyrimidine metabolism
TR0238	94.6284	362.07300000000004	-1.9359354609900001	0.0	0.0	down	cd07576, R-amidase_like, Pseudomonas sp. MCI3434 R-amidase and related proteins (putative class 13 nitrilases). Pseudomonas sp. MCI3434 R-amidase hydrolyzes (R,S)-piperazine-2-tert-butylcarboxamide to form (R)-piperazine-2-carboxylic acid. It does so with strict R-stereoselectively. Its preferred substrates are carboxamide compounds which have the amino or imino group connected to their beta- or …	COG0388, COG0388, Predicted amidohydrolase [General function prediction only]. 1.35652e-31	gi|495302269|ref|WP_008027019.1| MULTISPECIES: amine oxidase [Pseudomonas] gi|398197596|gb|EJM84572.1| monoamine oxidase [Pseudomonas sp. GM60] gi|398208158|gb|EJM94896.1| monoamine oxidase [Pseudomonas sp. GM67] 0.0	gi|913659305|gb|CP010945.1| Pseudomonas fluorescens NCIMB 11764, complete genome 0.0	pfam00795, CN_hydrolase, Carbon-nitrogen hydrolase. This family contains hydrolases that break carbon-nitrogen bonds. The family includes: Nitrilase EC:3.5.5.1, Aliphatic amidase EC:3.5.1.4, Biotidinase EC:3.5.1.12, Beta-ureidopropionase EC:3.5.1.6. Nitrilase-related proteins generally have a conserved E-K-C catalytic triad, and are multimeric alpha-beta-beta-alpha sandwich proteins. 7.53288e-37	sp|P55176|YPQQ_PSEPH Hydrolase in pqqF 5'region OS=Pseudomonas protegens (strain DSM 19095 / CHA0) PE=3 SV=1 9.05946e-145	tr|J3H4Y0|J3H4Y0_9PSED Monoamine oxidase OS=Pseudomonas sp. GM60 GN=PMI32_01672 PE=4 SV=1 0.0	GO:0006807, nitrogen compound metabolic process;GO:0016491, oxidoreductase activity;GO:0016810, hydrolase activity, acting on carbon-nitrogen (but not peptide) bonds	-
TR0342	0.103652	216.16400000000002	-11.026162607	0.0	0.0	down	cd11320, AmyAc_AmyMalt_CGTase_like, Alpha amylase catalytic domain found in maltogenic amylases, cyclodextrin glycosyltransferase, and related proteins. Enzymes such as amylases, cyclomaltodextrinase (CDase), and cyclodextrin glycosyltransferase (CGTase) degrade starch to smaller oligosaccharides by hydrolyzing the alpha-D-(1,4) linkages between glucose residues. In the case of CGTases, an additi…	COG0366, AmyA, Glycosidases [Carbohydrate transport and metabolism]. 1.45342e-30	gi|639450918|ref|WP_024628942.1| MULTISPECIES: alpha-amylase [Paenibacillus] gi|701618885|gb|KGP84626.1| alpha-amylase [Paenibacillus sp. MAEPY2] gi|701621089|gb|KGP86793.1| alpha-amylase [Paenibacillus sp. MAEPY1] 0.0	gi|166157196|emb|AM933612.1| Paenibacillus sp. C36 cgt gene for cyclomaltodextrin glucanotransferase, strain C36 0.0	pfam00128, Alpha-amylase, Alpha amylase, catalytic domain. Alpha amylase is classified as family 13 of the glycosyl hydrolases. The structure is an 8 stranded alpha/beta barrel containing the active site, interrupted by a ~70 a.a. calcium-binding domain protruding between beta strand 3 and alpha helix 3, and a carboxyl-terminal Greek key beta-barrel domain. 3.09614e-32	sp|P14014|CDGT_BACLI Cyclomaltodextrin glucanotransferase OS=Bacillus licheniformis GN=cgtA PE=3 SV=1 0.0	tr|A0A0A2UDR7|A0A0A2UDR7_9BACL Alpha-amylase OS=Paenibacillus sp. MAEPY2 GN=P364_0104235 PE=3 SV=1 0.0	GO:0003824, catalytic activity;GO:0005576, extracellular region;GO:0005975, carbohydrate metabolic process;GO:0043169, cation binding;GO:0043895, cyclomaltodextrin glucanotransferase activity;GO:0046872, metal ion binding;GO:2001070, starch binding	K01187-ko00052 Galactose metabolism;ko00500 Starch and sucrose metabolism
TR0084	225.03400000000002	1393.56	-2.6305602219599997	0.0	0.0	down	PRK11513, PRK11513, cytochrome b561; Provisional. 3.38955e-27	COG3038, CybB, Cytochrome B561 [Energy production and conversion]. 4.34315e-25	gi|495304875|ref|WP_008029625.1| cytochrome b [Pseudomonas sp. GM60] gi|398194904|gb|EJM81964.1| cytochrome B561 [Pseudomonas sp. GM60] 5.67838e-131	gi|913659305|gb|CP010945.1| Pseudomonas fluorescens NCIMB 11764, complete genome 0.0	-	sp|P76345|C56H_ECOLI Cytochrome b561 homolog 1 OS=Escherichia coli (strain K12) GN=yodB PE=1 SV=2 8.27504e-40	tr|J2U506|J2U506_9PSED Cytochrome B561 OS=Pseudomonas sp. GM60 GN=PMI32_02980 PE=4 SV=1 3.2575e-131	GO:0005886, plasma membrane;GO:0009055, electron transfer activity;GO:0016021, integral component of membrane;GO:0022904, respiratory electron transport chain;GO:0046872, metal ion binding	-
TR0246	46.4851	152.625	-1.7151510308899998	0.0	0.0	down	PRK10674, PRK10674, deoxyribodipyrimidine photolyase; Provisional. 3.99047e-130	COG0415, PhrB, Deoxyribodipyrimidine photolyase [DNA replication, recombination, and repair]. 5.88391e-121	gi|696254584|ref|WP_032832345.1| deoxyribodipyrimidine photo-lyase [Pseudomonas sp. GM67] 0.0	gi|913659305|gb|CP010945.1| Pseudomonas fluorescens NCIMB 11764, complete genome 0.0	pfam03441, FAD_binding_7, FAD binding domain of DNA photolyase. 1.00099e-71	sp|P00914|PHR_ECOLI Deoxyribodipyrimidine photo-lyase OS=Escherichia coli (strain K12) GN=phrB PE=1 SV=1 1.66187e-122	tr|J3BTM4|J3BTM4_9PSED Deoxyribodipyrimidine photolyase OS=Pseudomonas sp. GM67 GN=PMI33_00845 PE=3 SV=1 0.0	GO:0000166, nucleotide binding;GO:0003677, DNA binding;GO:0003904, deoxyribodipyrimidine photo-lyase activity;GO:0006281, DNA repair;GO:0016829, lyase activity;GO:0018298, protein-chromophore linkage	-
TR0862	21.8517	108.17	-2.3074830090700003	0.0	0.0	down	TIGR04051, rSAM_NirJ, heme d1 biosynthesis radical SAM protein NirJ. Heme d1 occurs in the cytochrome cd1 subunit of nitrite reductase in species such as Pseudomonas stutzeri. NirJ is a radical SAM protein involved in its bioynthesis. In a number of species, distinct genes NirJ1 and NirJ2 are found in similar genomic regions; this model describe authentic NirJ from genomes with NirJ only. [Biosyn…	COG0007, CysG, Uroporphyrinogen-III methylase [Coenzyme metabolism]. 1.81284e-68	gi|495309682|ref|WP_008034430.1| cytochrome CBB3 [Pseudomonas sp. GM60] gi|398188227|gb|EJM75538.1| cytochrome c, mono- and diheme variants family [Pseudomonas sp. GM60] 0.0	gi|937308631|gb|CP012830.1| Pseudomonas fluorescens strain FW300-N2E3, complete genome 0.0	pfam02239, Cytochrom_D1, Cytochrome D1 heme domain. Cytochrome cd1 (nitrite reductase) catalyzes the conversion of nitrite to nitric oxide in the nitrogen cycle. This family represents the d1 heme binding domain of cytochrome cd1, in which His/Tyr side chains ligate the d1 heme iron of the active site in the oxidized state. 5.63569e-87	sp|Q52521|NIRF_PSEST Protein NirF OS=Pseudomonas stutzeri GN=nirF PE=4 SV=1 0.0	tr|J3B0W0|J3B0W0_9PSED Cytochrome c, mono-and diheme variants family OS=Pseudomonas sp. GM60 GN=PMI32_05395 PE=4 SV=1 0.0	GO:0005737, cytoplasm;GO:0009055, electron transfer activity;GO:0020037, heme binding	-
TR0365	14.3405	223.63400000000001	-3.9629723122900002	0.0	0.0	down	COG0798, ACR3, Arsenite efflux pump ACR3 and related permeases [Inorganic ion transport and metabolism]. 7.57865e-51	COG0798, ACR3, Arsenite efflux pump ACR3 and related permeases [Inorganic ion transport and metabolism]. 9.63739e-52	gi|520800239|ref|WP_020294739.1| protein-tyrosine-phosphatase [Pseudomonas sp. CF161] gi|515467513|gb|EPL16064.1| protein tyrosine phosphatase [Pseudomonas sp. CF161] 1.15469e-100	gi|758845968|gb|CP010892.1| Pseudomonas sp. MRSN12121, complete genome 0.0	pfam01758, SBF, Sodium Bile acid symporter family. This family consists of Na+/bile acid co-transporters. These transmembrane proteins function in the liver in the uptake of bile acids from portal blood plasma a process mediated by the co-transport of Na+. Also in the family is ARC3 from S. cerevisiae - this is a putative transmembrane protein involved in resistance to arsenic compounds. 1.41329e…	sp|P45946|ARSB_BACSU Arsenite resistance protein ArsB OS=Bacillus subtilis (strain 168) GN=arsB PE=3 SV=2 1.27477e-65	tr|S6KSU1|S6KSU1_9PSED Protein tyrosine phosphatase OS=Pseudomonas sp. CF161 GN=CF161_01095 PE=4 SV=1 6.62408e-101	GO:0005342, organic acid transmembrane transporter activity;GO:0005887, integral component of plasma membrane;GO:0015104, antimonite transmembrane transporter activity;GO:0015105, arsenite transmembrane transporter activity;GO:0015297, antiporter activity;GO:0015699, antimonite transport;GO:0015700, arsenite transport;GO:0046685, response to arsenic-containing substance	-
TR0308	5.560630000000001	279.02099999999996	-5.64898155316	0.0	0.0	down	cd13703, PBP2_HisJ_LAO, Substrate binding domain of ABC-type histidine- and lysine/arginine/ornithine transporters; the type 2 periplasmic-binding protein fold. This subgroup includes the periplasmic-binding proteins, HisJ and LAO, that serve as initial receptors in the ABC transport of histidine and lysine-arginine-ornithine amino acids. They are belong to the type 2 periplasmic-binding fold pro…	COG0834, HisJ, ABC-type amino acid transport/signal transduction systems, periplasmic component/domain [Amino acid transport and metabolism / Signal transduction mechanisms]. 2.82096e-28	gi|495301758|ref|WP_008026508.1| MULTISPECIES: ABC transporter substrate-binding protein [Pseudomonas] gi|398198404|gb|EJM85362.1| periplasmic component of amino acid ABC-type transporter/signal transduction system [Pseudomonas sp. GM60] gi|398203635|gb|EJM90453.1| periplasmic component of amino acid ABC-type transporter/signal transduction system [Pseudomonas sp. GM67] 1.64702e-177	gi|937308631|gb|CP012830.1| Pseudomonas fluorescens strain FW300-N2E3, complete genome 0.0	pfam00497, SBP_bac_3, Bacterial extracellular solute-binding proteins, family 3. 3.53968e-34	sp|P0AEU0|HISJ_ECOLI Histidine-binding periplasmic protein OS=Escherichia coli (strain K12) GN=hisJ PE=1 SV=1 9.65603e-60	tr|J3H5T8|J3H5T8_9PSED Periplasmic component of amino acid ABC-type transporter/signal transduction system OS=Pseudomonas sp. GM60 GN=PMI32_01390 PE=4 SV=1 9.44838e-178	GO:0005215, transporter activity;GO:0006865, amino acid transport;GO:0030288, outer membrane-bounded periplasmic space	K10014-ko02010 ABC transporters
TR0141	121.51799999999999	597.4019999999999	-2.29753203695	0.0	0.0	down	PRK05231, PRK05231, homoserine kinase; Provisional. 1.54218e-79	COG2334, COG2334, Putative homoserine kinase type II (protein kinase fold) [General function prediction only]. 1.86675e-25	gi|495319955|ref|WP_008044701.1| homoserine kinase [Pseudomonas sp. GM67] gi|398191022|gb|EJM78227.1| homoserine kinase, Neisseria type [Pseudomonas sp. GM67] 0.0	gi|913659305|gb|CP010945.1| Pseudomonas fluorescens NCIMB 11764, complete genome 0.0	pfam11191, DUF2782, Protein of unknown function (DUF2782). This is a bacterial family of proteins whose function is unknown. 3.5017e-13	sp|B7V732|KHSE_PSEA8 Homoserine kinase OS=Pseudomonas aeruginosa (strain LESB58) GN=thrB PE=3 SV=1 3.63176e-146	tr|J3GXP3|J3GXP3_9PSED Homoserine kinase OS=Pseudomonas sp. GM67 GN=thrB PE=3 SV=1 0.0	GO:0004413, homoserine kinase activity;GO:0005524, ATP binding;GO:0009088, threonine biosynthetic process	K02204-ko00260 Glycine, serine and threonine metabolism;ko01230 Biosynthesis of amino acids
TR0157	98.85799999999999	260.04200000000003	-1.3953150305000002	0.0	0.0	down	PRK06012, flhA, flagellar biosynthesis protein FlhA; Validated. 7.83018e-179	COG1298, FlhA, Flagellar biosynthesis pathway, component FlhA [Cell motility and secretion / Intracellular trafficking and secretion]. 2.65229e-173	gi|929025595|ref|WP_054049358.1| MULTISPECIES: flagellar biosynthesis protein FlhA [Pseudomonas] gi|926555870|gb|KOY01502.1| flagellar biosynthesis protein FlhA [Pseudomonas sp. 655] gi|937649538|gb|KPN92066.1| flagellar biosynthesis protein FlhA [Pseudomonas sp. In5] 0.0	gi|913659305|gb|CP010945.1| Pseudomonas fluorescens NCIMB 11764, complete genome 0.0	pfam00771, FHIPEP, FHIPEP family. 6.86647e-83	sp|O52256|FLHF_PSEPU Flagellar biosynthesis protein FlhF OS=Pseudomonas putida GN=flhF PE=3 SV=1 0.0	tr|A0A0M9B0V1|A0A0M9B0V1_9PSED Flagellar biosynthesis protein FlhA OS=Pseudomonas sp. 655 GN=AM274_15350 PE=4 SV=1 0.0	GO:0003924, GTPase activity;GO:0005525, GTP binding;GO:0005622, intracellular;GO:0005886, plasma membrane;GO:0006614, SRP-dependent cotranslational protein targeting to membrane;GO:0009306, protein secretion;GO:0016021, integral component of membrane;GO:0044780, bacterial-type flagellum assembly;GO:0044781, bacterial-type flagellum organization	K02400-ko02040 Flagellar assembly
TR0179	88.2493	399.345	-2.1779789105500003	0.0	0.0	down	TIGR00949, Uncharacterized_membrane_protein_YahN, The Resistance to Homoserine/Threonine (RhtB) Family protein. [Transport and binding proteins, Amino acids, peptides and amines]. 1.64461e-31	COG2872, COG2872, Predicted metal-dependent hydrolases related to alanyl-tRNA synthetase HxxxH domain [General function prediction only]. 4.66155e-17	gi|495311968|ref|WP_008036716.1| hypothetical protein [Pseudomonas sp. GM67] gi|398206154|gb|EJM92926.1| hypothetical protein PMI33_00527 [Pseudomonas sp. GM67] 0.0	gi|913659305|gb|CP010945.1| Pseudomonas fluorescens NCIMB 11764, complete genome 0.0	pfam01810, LysE, LysE type translocator. This family consists of various hypothetical proteins and an l-lysine exporter LysE from Corynebacterium glutamicum which is proposed to be the first of a novel family of translocators. LysE exports l-lysine from the cell into the surrounding medium and is predicted to span the membrane six times. The physiological function of the exporter is to excrete ex…	sp|Q9L6N7|RHTC_SALTY Threonine efflux protein OS=Salmonella typhimurium (strain LT2 / SGSC1412 / ATCC 700720) GN=rhtC PE=3 SV=1 1.85164e-19	tr|J2UJS9|J2UJS9_9PSED Uncharacterized protein OS=Pseudomonas sp. GM67 GN=PMI33_00527 PE=4 SV=1 0.0	GO:0005886, plasma membrane;GO:0006865, amino acid transport;GO:0015171, amino acid transmembrane transporter activity;GO:0016021, integral component of membrane;GO:0016491, oxidoreductase activity	-
TR0569	0.0965932	179.519	-10.8599272949	0.0	0.0	down	CHL00095, clpC, Clp protease ATP binding subunit. 0.0	COG0542, clpA, ATP-binding subunits of Clp protease and DnaK/DnaJ chaperones [Posttranslational modification, protein turnover, chaperones]. 0.0	gi|639455627|ref|WP_024633615.1| MULTISPECIES: ATP-dependent Clp protease ATP-binding subunit ClpC [Paenibacillus] gi|701612671|gb|KGP78532.1| Clp protease ClpX [Paenibacillus sp. MAEPY2] gi|701618143|gb|KGP83895.1| Clp protease ClpX [Paenibacillus sp. MAEPY1] 0.0	gi|954041032|gb|CP013203.1| Paenibacillus sp. IHB B 3084, complete genome 0.0	pfam07724, AAA_2, AAA domain (Cdc48 subfamily). This Pfam entry includes some of the AAA proteins not detected by the pfam00004 model. 4.55677e-72	sp|P37571|CLPC_BACSU Negative regulator of genetic competence ClpC/MecB OS=Bacillus subtilis (strain 168) GN=clpC PE=1 SV=1 0.0	tr|A0A0A2TR54|A0A0A2TR54_9BACL Clp protease ClpX OS=Paenibacillus sp. MAEPY2 GN=P364_0128515 PE=3 SV=1 0.0	GO:0005524, ATP binding;GO:0006351, transcription, DNA-templated;GO:0006355, regulation of transcription, DNA-templated;GO:0008233, peptidase activity;GO:0019538, protein metabolic process;GO:0030420, establishment of competence for transformation	-
TR0230	0.105603	482.17	-12.156675356	0.0	0.0	down	cd08176, LPO, Lactadehyde:propanediol oxidoreductase (LPO) catalyzes the interconversion between L-lactaldehyde and L-1,2-propanediol in Escherichia coli and other enterobacteria. Lactadehyde:propanediol oxidoreductase (LPO) is a member of the group III iron-activated dehydrogenases which catalyze the interconversion between L-lactaldehyde and L-1,2-propanediol in Escherichia coli and other enter…	COG1454, EutG, Alcohol dehydrogenase, class IV [Energy production and conversion]. 2.85275e-123	gi|639453843|ref|WP_024631846.1| MULTISPECIES: 1,2-propanediol oxidoreductase [Paenibacillus] gi|701614675|gb|KGP80496.1| 1,2-propanediol oxidoreductase [Paenibacillus sp. MAEPY2] gi|701620715|gb|KGP86431.1| 1,2-propanediol oxidoreductase [Paenibacillus sp. MAEPY1] 0.0	gi|686533778|gb|CP009283.1| Paenibacillus sp. FSL R7-0273, complete genome 1.56909e-87	pfam00465, Fe-ADH, Iron-containing alcohol dehydrogenase. 8.77101e-79	sp|P37686|ADH2_ECOLI Probable alcohol dehydrogenase OS=Escherichia coli (strain K12) GN=yiaY PE=3 SV=4 1.54833e-131	tr|A0A0A2U1Y3|A0A0A2U1Y3_9BACL 1,2-propanediol oxidoreductase OS=Paenibacillus sp. MAEPY2 GN=P364_0119295 PE=4 SV=1 0.0	GO:0004022, alcohol dehydrogenase (NAD) activity;GO:0008743, L-threonine 3-dehydrogenase activity;GO:0016491, oxidoreductase activity;GO:0046872, metal ion binding	-
TR0568	0.116414	212.234	-10.832175512100001	0.0	0.0	down	PRK09277, PRK09277, aconitate hydratase; Validated. 0.0	COG1048, AcnA, Aconitase A [Energy production and conversion]. 0.0	gi|639455022|ref|WP_024633016.1| MULTISPECIES: aconitate hydratase [Paenibacillus] gi|701613406|gb|KGP79252.1| aconitate hydratase [Paenibacillus sp. MAEPY2] gi|701619687|gb|KGP85415.1| aconitate hydratase [Paenibacillus sp. MAEPY1] 0.0	gi|1022704109|gb|CP015286.1| Paenibacillus glucanolyticus strain 5162 genome 0.0	pfam00330, Aconitase, Aconitase family (aconitate hydratase). 6.24802e-65	sp|Q5SMF6|ACNA_THET8 Aconitate hydratase A OS=Thermus thermophilus (strain HB8 / ATCC 27634 / DSM 579) GN=acoA PE=3 SV=1 0.0	tr|A0A0A2TT76|A0A0A2TT76_9BACL Aconitate hydratase OS=Paenibacillus sp. MAEPY2 GN=P364_0125360 PE=3 SV=1 0.0	GO:0003729, mRNA binding;GO:0003730, mRNA 3'-UTR binding;GO:0003994, aconitate hydratase activity;GO:0006099, tricarboxylic acid cycle;GO:0008152, metabolic process;GO:0009085, lysine biosynthetic process;GO:0019679, propionate metabolic process, methylcitrate cycle;GO:0046872, metal ion binding;GO:0047456, 2-methylisocitrate dehydratase activity;GO:0051539, 4 iron, 4 sulfur cluster binding	-
TR0239	46.6275	179.025	-1.94090808243	0.0	0.0	down	TIGR01511, ATPase-IB1_Cu, copper-(or silver)-translocating P-type ATPase. This model describes the P-type ATPase primarily responsible for translocating copper ions accross biological membranes. These transporters are found in prokaryotes and eukaryotes. This model encompasses those species which pump copper ions out of cells or organelles (efflux pumps such as CopA of Escherichia coli) as well a…	COG2217, ZntA, Cation transport ATPase [Inorganic ion transport and metabolism]. 8.50533e-149	gi|817109318|ref|WP_046482585.1| copper ABC transporter ATPase [Pseudomonas veronii] 0.0	gi|937308631|gb|CP012830.1| Pseudomonas fluorescens strain FW300-N2E3, complete genome 0.0	pfam00122, E1-E2_ATPase, E1-E2 ATPase. 5.5485e-28	sp|Q9X5V3|ATCU_RHILV Copper-transporting P-type ATPase OS=Rhizobium leguminosarum bv. viciae GN=actP PE=1 SV=1 0.0	tr|A0A083UTS9|A0A083UTS9_PSEPU Copper ABC transporter ATPase OS=Pseudomonas putida GN=HA62_29470 PE=3 SV=1 0.0	GO:0000166, nucleotide binding;GO:0004008, copper-exporting ATPase activity;GO:0005524, ATP binding;GO:0005886, plasma membrane;GO:0016021, integral component of membrane;GO:0019829, cation-transporting ATPase activity;GO:0046872, metal ion binding	K17686-ko04016 MAPK signaling pathway - plant
TR0437	28.9654	166.123	-2.51984933734	0.0	0.0	down	cd08285, NADP_ADH, NADP(H)-dependent alcohol dehydrogenases. This group is predominated by atypical alcohol dehydrogenases; they exist as tetramers and exhibit specificity for NADP(H) as a cofactor in the interconversion of alcohols and aldehydes, or ketones. Like other zinc-dependent alcohol dehydrogenases (ADH) of the medium chain alcohol dehydrogenase/reductase family (MDR), tetrameric ADHs ha…	COG1063, Tdh, Threonine dehydrogenase and related Zn-dependent dehydrogenases [Amino acid transport and metabolism / General function prediction only]. 5.67109e-36	gi|495303324|ref|WP_008028074.1| NADP-dependent alcohol dehydrogenase [Pseudomonas sp. GM60] gi|398196408|gb|EJM83416.1| theronine dehydrogenase-like Zn-dependent dehydrogenase [Pseudomonas sp. GM60] 0.0	gi|426265132|gb|CP003880.1| Pseudomonas sp. UW4, complete genome 0.0	pfam00107, ADH_zinc_N, Zinc-binding dehydrogenase. 3.88913e-20	sp|Q0KDL6|ADH_CUPNH Alcohol dehydrogenase OS=Cupriavidus necator (strain ATCC 17699 / H16 / DSM 428 / Stanier 337) GN=adh PE=1 SV=1 6.23562e-171	tr|J2TTZ5|J2TTZ5_9PSED Theronine dehydrogenase-like Zn-dependent dehydrogenase OS=Pseudomonas sp. GM60 GN=PMI32_02204 PE=3 SV=1 0.0	GO:0000721, (R,R)-butanediol dehydrogenase activity;GO:0004022, alcohol dehydrogenase (NAD) activity;GO:0004029, aldehyde dehydrogenase (NAD) activity;GO:0008270, zinc ion binding;GO:0016491, oxidoreductase activity	-
TR0701	19.8786	175.278	-3.14035686755	0.0	0.0	down	TIGR03212, uraD_N-term-dom, putative urate catabolism protein. This model represents a protein that is predominantly found just upstream of the UraD protein (OHCU decarboxylase) and in a number of instances as a N-terminal fusion with it. UraD itself catalyzes the last step in the catabolism of urate to allantoate. The function of this protein is presently unknown. It shows homology with the pfam…	COG4266, Alc, Allantoicase [Nucleotide transport and metabolism]. 1.39916e-131	gi|495306710|ref|WP_008031459.1| MULTISPECIES: allantoicase [Pseudomonas] gi|398192841|gb|EJM79971.1| allantoicase [Pseudomonas sp. GM60] gi|398195560|gb|EJM82599.1| allantoicase [Pseudomonas sp. GM67] 0.0	gi|913659305|gb|CP010945.1| Pseudomonas fluorescens NCIMB 11764, complete genome 0.0	pfam03561, Allantoicase, Allantoicase repeat. This family is found in pairs in Allantoicases, forming the majority of the protein. These proteins allow the use of purines as secondary nitrogen sources in nitrogen-limiting conditions through the reaction: allantoate + H(2)0 = (-)-ureidoglycolate + urea. 3.13677e-39	sp|Q3KFK9|ALLC_PSEPF Probable allantoicase OS=Pseudomonas fluorescens (strain Pf0-1) GN=alc PE=3 SV=1 0.0	tr|J2TJW1|J2TJW1_9PSED Probable allantoicase OS=Pseudomonas sp. GM60 GN=alc PE=3 SV=1 0.0	GO:0000256, allantoin catabolic process;GO:0004037, allantoicase activity;GO:0006144, purine nucleobase metabolic process	-
TR0121	51.6825	259.074	-2.32561647435	0.0	0.0	down	pfam13144, ChapFlgA, Chaperone for flagella basal body P-ring formation. ChapFlgA is a family similar to the SAF family, and includes chaperones for flagellar basal-body proteins and pilus-assembly proteins, FlgA, RcpB and CpaB. ChapFlgA is necessary for the formation of the P-ring of the flagellum, FlgI, which sits in the peptidoglycan layer of the outer membrane of the bacterium. FlgA plays an …	COG0835, CheW, Chemotaxis signal transduction protein [Cell motility and secretion / Signal transduction mechanisms]. 7.42776e-28	gi|495308299|ref|WP_008033048.1| MULTISPECIES: chemotaxis protein CheW [Pseudomonas] gi|398190687|gb|EJM77904.1| chemotaxis signal transduction protein [Pseudomonas sp. GM60] gi|398203342|gb|EJM90164.1| chemotaxis signal transduction protein [Pseudomonas sp. GM67] 0.0	gi|913659305|gb|CP010945.1| Pseudomonas fluorescens NCIMB 11764, complete genome 0.0	pfam13144, ChapFlgA, Chaperone for flagella basal body P-ring formation. ChapFlgA is a family similar to the SAF family, and includes chaperones for flagellar basal-body proteins and pilus-assembly proteins, FlgA, RcpB and CpaB. ChapFlgA is necessary for the formation of the P-ring of the flagellum, FlgI, which sits in the peptidoglycan layer of the outer membrane of the bacterium. FlgA plays an …	sp|Q88ER1|CHER2_PSEPK Chemotaxis protein methyltransferase Cher2 OS=Pseudomonas putida (strain KT2440) GN=cheR2 PE=1 SV=1 1.02667e-55	tr|J2TTV3|J2TTV3_9PSED Chemotaxis signal transduction protein OS=Pseudomonas sp. GM60 GN=PMI32_04716 PE=4 SV=1 0.0	GO:0000160, phosphorelay signal transduction system;GO:0004871, signal transducer activity;GO:0005622, intracellular;GO:0006935, chemotaxis;GO:0008983, protein-glutamate O-methyltransferase activity	K03415-ko02020 Two-component system;ko02030 Bacterial chemotaxis
TR0070	90.1618	331.335	-1.8777023850299999	0.0	0.0	down	PRK05337, PRK05337, beta-hexosaminidase; Provisional. 1.18568e-115	COG1472, BglX, Beta-glucosidase-related glycosidases [Carbohydrate transport and metabolism]. 9.83524e-66	gi|495303721|ref|WP_008028471.1| beta-N-acetylhexosaminidase [Pseudomonas sp. GM60] gi|398196148|gb|EJM83165.1| beta-glucosidase-like glycosyl hydrolase [Pseudomonas sp. GM60] 0.0	gi|913659305|gb|CP010945.1| Pseudomonas fluorescens NCIMB 11764, complete genome 0.0	pfam00933, Glyco_hydro_3, Glycosyl hydrolase family 3 N terminal domain. 1.291e-57	sp|Q9HZK0|NAGZ_PSEAE Beta-hexosaminidase OS=Pseudomonas aeruginosa (strain ATCC 15692 / PAO1 / 1C / PRS 101 / LMG 12228) GN=nagZ PE=3 SV=1 0.0	tr|J3H386|J3H386_9PSED Beta-hexosaminidase OS=Pseudomonas sp. GM60 GN=nagZ PE=3 SV=1 0.0	GO:0004563, beta-N-acetylhexosaminidase activity;GO:0005737, cytoplasm;GO:0005975, carbohydrate metabolic process;GO:0007049, cell cycle;GO:0008360, regulation of cell shape;GO:0009252, peptidoglycan biosynthetic process;GO:0009254, peptidoglycan turnover;GO:0051301, cell division;GO:0071555, cell wall organization	K01207-ko00531 Glycosaminoglycan degradation;ko00520 Amino sugar and nucleotide sugar metabolism
TR0278	60.7218	234.172	-1.9472821199	0.0	0.0	down	COG3850, NarQ, Signal transduction histidine kinase, nitrate/nitrite-specific [Signal transduction mechanisms]. 4.72856e-77	COG3850, NarQ, Signal transduction histidine kinase, nitrate/nitrite-specific [Signal transduction mechanisms]. 6.01307e-78	gi|495318981|ref|WP_008043728.1| nitrate/nitrite two-component system sensor histidine kinase [Pseudomonas sp. GM67] gi|398193068|gb|EJM80189.1| signal transduction histidine kinase, nitrate/nitrite-specific [Pseudomonas sp. GM67] 0.0	gi|913659305|gb|CP010945.1| Pseudomonas fluorescens NCIMB 11764, complete genome 0.0	pfam08859, DGC, DGC domain. This domain appears to be a zinc binding domain from the conservation of four potential chelating cysteines. The domain is named after a conserved central motif. The function of this domain is unknown. 1.51022e-29	sp|P0AFA4|NARX_SHIFL Nitrate/nitrite sensor protein NarX OS=Shigella flexneri GN=narX PE=3 SV=1 9.4212e-60	tr|J2U044|J2U044_9PSED Histidine kinase OS=Pseudomonas sp. GM67 GN=PMI33_05173 PE=4 SV=1 0.0	GO:0000155, phosphorelay sensor kinase activity;GO:0005524, ATP binding;GO:0005622, intracellular;GO:0005886, plasma membrane;GO:0016021, integral component of membrane;GO:0042128, nitrate assimilation	K07673-ko02020 Two-component system
TR0152	1.23403	886.6419999999999	-9.4888304263	0.0	0.0	down	PRK05319, rplD, 50S ribosomal protein L4; Provisional. 3.15227e-74	COG0088, RplD, Ribosomal protein L4 [Translation, ribosomal structure and biogenesis]. 5.19081e-54	gi|516288769|ref|WP_017692076.1| MULTISPECIES: 50S ribosomal protein L4 [Paenibacillus] gi|573536746|gb|ETT35729.1| 50S ribosomal protein L4 [Paenibacillus sp. FSL R5-192] gi|573555301|gb|ETT54056.1| 50S ribosomal protein L4 [Paenibacillus sp. FSL H7-689] gi|701612635|gb|KGP78496.1| 50S ribosomal protein L4 [Paenibacillus sp. MAEPY2] gi|701618107|gb|KGP83859.1| 50S ribosomal protein L4 [Paenibaci…	gi|788573619|gb|CP002213.2| Paenibacillus polymyxa SC2, complete genome 4.78744e-149	pfam00573, Ribosomal_L4, Ribosomal protein L4/L1 family. This family includes Ribosomal L4/L1 from eukaryotes and archaebacteria and L4 from eubacteria. L4 from yeast has been shown to bind rRNA. 1.91536e-56	sp|A4IJJ0|RL4_GEOTN 50S ribosomal protein L4 OS=Geobacillus thermodenitrificans (strain NG80-2) GN=rplD PE=3 SV=1 5.56303e-101	tr|W4AWV7|W4AWV7_9BACL 50S ribosomal protein L4 OS=Paenibacillus sp. FSL R5-192 GN=rplD PE=3 SV=1 2.01432e-127	GO:0003735, structural constituent of ribosome;GO:0005840, ribosome;GO:0006412, translation;GO:0019843, rRNA binding	K02926-ko03010 Ribosome
TR0333	68.5187	428.536	-2.64484672118	0.0	0.0	down	TIGR02022, hutF, formiminoglutamate deiminase. In some species, histidine utilization goes via urocanate to glutamate in four step, the last being removal of formamide. This model describes an alternate fourth step, formiminoglutamate hydrolase, which leads to N-formyl-L-glutamate. This product may be acted on by formylglutamate amidohydrolase (TIGR02017) and bypass glutamate as a product during …	COG0402, SsnA, Cytosine deaminase and related metal-dependent hydrolases [Nucleotide transport and metabolism / General function prediction only]. 3.03247e-24	gi|495311830|ref|WP_008036578.1| formimidoylglutamate deiminase [Pseudomonas sp. GM67] gi|398206551|gb|EJM93313.1| formiminoglutamate deiminase [Pseudomonas sp. GM67] 0.0	gi|913659305|gb|CP010945.1| Pseudomonas fluorescens NCIMB 11764, complete genome 0.0	-	sp|Q5H071|HUTI_XANOR Imidazolonepropionase OS=Xanthomonas oryzae pv. oryzae (strain KACC10331 / KXO85) GN=hutI PE=3 SV=1 2.30917e-38	tr|J3BVP9|J3BVP9_9PSED Formiminoglutamate deiminase OS=Pseudomonas sp. GM67 GN=PMI33_00439 PE=4 SV=1 0.0	GO:0005737, cytoplasm;GO:0016810, hydrolase activity, acting on carbon-nitrogen (but not peptide) bonds;GO:0019556, histidine catabolic process to glutamate and formamide;GO:0019557, histidine catabolic process to glutamate and formate;GO:0046872, metal ion binding;GO:0050480, imidazolonepropionase activity	K05603-ko00340 Histidine metabolism
TR1991	107.45700000000001	36.9757	1.53911010149	0.0	0.0	up	pfam03746, LamB_YcsF, LamB/YcsF family. This family includes LamB. The lam locus of Aspergillus nidulans consists of two divergently transcribed genes, lamA and lamB, involved in the utilization of lactams such as 2-pyrrolidinone. Both genes are under the control of the positive regulatory gene amdR and are subject to carbon and nitrogen metabolite repression. The exact molecular function of the …	COG1540, COG1540, Uncharacterized proteins, homologs of lactam utilization protein B [General function prediction only]. 1.00268e-68	gi|495310309|ref|WP_008035057.1| MULTISPECIES: MFS transporter [Pseudomonas] gi|398186283|gb|EJM73661.1| arabinose efflux permease family protein [Pseudomonas sp. GM60] gi|398190738|gb|EJM77954.1| arabinose efflux permease family protein [Pseudomonas sp. GM67] 0.0	gi|635284334|gb|CP005960.1| Pseudomonas mandelii JR-1, complete genome 0.0	pfam03746, LamB_YcsF, LamB/YcsF family. This family includes LamB. The lam locus of Aspergillus nidulans consists of two divergently transcribed genes, lamA and lamB, involved in the utilization of lactams such as 2-pyrrolidinone. Both genes are under the control of the positive regulatory gene amdR and are subject to carbon and nitrogen metabolite repression. The exact molecular function of the …	sp|Q3KGF8|Y1405_PSEPF UPF0271 protein Pfl01_1405 OS=Pseudomonas fluorescens (strain Pf0-1) GN=Pfl01_1405 PE=3 SV=1 1.00514e-158	tr|J2T208|J2T208_9PSED Arabinose efflux permease family protein OS=Pseudomonas sp. GM60 GN=PMI32_05634 PE=4 SV=1 0.0	GO:0003824, catalytic activity;GO:0005215, transporter activity;GO:0005975, carbohydrate metabolic process;GO:0016021, integral component of membrane;GO:0055085, transmembrane transport	-
TR0113	152.296	3129.77	-4.36110668496	0.0	0.0	down	-	-	gi|695909174|emb|CEG21162.1| hypothetical protein BN1080_00055 [Planomicrobium sp. ES2] 1.10236e-15	gi|954041032|gb|CP013203.1| Paenibacillus sp. IHB B 3084, complete genome 1.91966e-85	-	-	tr|E0RAC7|E0RAC7_PAEP6 Uncharacterized protein OS=Paenibacillus polymyxa (strain E681) GN=PPE_00142 PE=4 SV=1 2.44101e-22	-	-
TR0259	0.0834558	307.31	-11.846394775899999	0.0	0.0	down	TIGR01347, sucB, 2-oxoglutarate dehydrogenase complex dihydrolipoamide succinyltransferase (E2 component). This model describes the TCA cycle 2-oxoglutarate system E2 component, dihydrolipoamide succinyltransferase. It is closely related to the pyruvate dehydrogenase E2 component, dihydrolipoamide acetyltransferase. The seed for this model includes mitochondrial and Gram-negative bacterial forms.…	COG0508, AceF, Pyruvate/2-oxoglutarate dehydrogenase complex, dihydrolipoamide acyltransferase (E2) component, and related enzymes [Energy production and conversion]. 1.43815e-75	gi|927080546|ref|WP_053780406.1| dihydrolipoamide succinyltransferase [Paenibacillus sp. A59] gi|926571433|gb|KOY16918.1| dihydrolipoamide succinyltransferase [Paenibacillus sp. A59] 0.0	gi|1022704109|gb|CP015286.1| Paenibacillus glucanolyticus strain 5162 genome 2.37696e-121	pfam00198, 2-oxoacid_dh, 2-oxoacid dehydrogenases acyltransferase (catalytic domain). These proteins contain one to three copies of a lipoyl binding domain followed by the catalytic domain. 5.01241e-47	sp|P16263|ODO2_BACSU Dihydrolipoyllysine-residue succinyltransferase component of 2-oxoglutarate dehydrogenase complex OS=Bacillus subtilis (strain 168) GN=odhB PE=3 SV=2 1.05052e-150	tr|A0A0M9BQB2|A0A0M9BQB2_9BACL Dihydrolipoyllysine-residue succinyltransferase component of 2-oxoglutarate dehydrogenase complex OS=Paenibacillus sp. A59 GN=AMS66_08630 PE=3 SV=1 0.0	GO:0004149, dihydrolipoyllysine-residue succinyltransferase activity;GO:0006099, tricarboxylic acid cycle;GO:0009306, protein secretion;GO:0016020, membrane;GO:0033512, L-lysine catabolic process to acetyl-CoA via saccharopine;GO:0045252, oxoglutarate dehydrogenase complex	K00658-ko00310 Lysine degradation;ko01200 Carbon metabolism;ko00020 Citrate cycle (TCA cycle)
TR0846	0.126658	142.485	-10.135656129600001	0.0	0.0	down	PRK09281, PRK09281, F0F1 ATP synthase subunit alpha; Validated. 0.0	COG0056, AtpA, F0F1-type ATP synthase, alpha subunit [Energy production and conversion]. 0.0	gi|639454722|ref|WP_024632718.1| MULTISPECIES: ATP synthase subunit alpha [Paenibacillus] gi|701613568|gb|KGP79408.1| ATP F0F1 synthase subunit alpha [Paenibacillus sp. MAEPY2] gi|701622318|gb|KGP87985.1| ATP F0F1 synthase subunit alpha [Paenibacillus sp. MAEPY1] gi|926569156|gb|KOY14661.1| ATP F0F1 synthase subunit alpha [Paenibacillus sp. A59] 0.0	gi|723613681|gb|CP009909.1| Paenibacillus polymyxa strain CF05 genome 0.0	pfam00231, ATP-synt, ATP synthase. 4.83749e-89	sp|C0Z778|ATPA_BREBN ATP synthase subunit alpha OS=Brevibacillus brevis (strain 47 / JCM 6285 / NBRC 100599) GN=atpA PE=3 SV=1 0.0	tr|A0A0N1IWK6|A0A0N1IWK6_9BACL ATP synthase subunit alpha OS=Paenibacillus sp. A59 GN=atpA PE=3 SV=1 0.0	GO:0005524, ATP binding;GO:0005886, plasma membrane;GO:0015991, ATP hydrolysis coupled proton transport;GO:0042777, plasma membrane ATP synthesis coupled proton transport;GO:0045261, proton-transporting ATP synthase complex, catalytic core F(1);GO:0046933, proton-transporting ATP synthase activity, rotational mechanism;GO:0046961, proton-transporting ATPase activity, rotational mechanism	K02111-ko00190 Oxidative phosphorylation;ko00195 Photosynthesis
TR0110	11.4793	2944.24	-8.002716797260002	0.0	0.0	down	-	-	-	gi|961419523|gb|CP011513.1| Paenibacillus peoriae strain HS311 plasmid, complete sequence 1.50204e-51	-	-	-	-	-
TR1375	127.012	56.1372	1.1779357959	0.0	0.0	up	COG1975, XdhC, Xanthine and CO dehydrogenases maturation factor, XdhC/CoxF family [Posttranslational modification, protein turnover, chaperones]. 8.63085e-31	COG1975, XdhC, Xanthine and CO dehydrogenases maturation factor, XdhC/CoxF family [Posttranslational modification, protein turnover, chaperones]. 1.09754e-31	gi|495320350|ref|WP_008045096.1| acylaldehyde oxidase [Pseudomonas sp. GM67] gi|398190381|gb|EJM77610.1| aerobic-type carbon monoxide dehydrogenase, large subunit CoxL/CutL-like protein [Pseudomonas sp. GM67] 0.0	gi|913659305|gb|CP010945.1| Pseudomonas fluorescens NCIMB 11764, complete genome 0.0	pfam13478, XdhC_C, XdhC Rossmann domain. This entry is the rossmann domain found in the Xanthine dehydrogenase accessory protein. 4.16273e-22	sp|P17201|DHAQ_GLUPO Membrane-bound aldehyde dehydrogenase [pyrroloquinoline-quinone] OS=Gluconacetobacter polyoxogenes PE=1 SV=1 3.12515e-75	tr|J3GWW0|J3GWW0_9PSED Aerobic-type carbon monoxide dehydrogenase, large subunit CoxL/CutL-like protein OS=Pseudomonas sp. GM67 GN=PMI33_05953 PE=4 SV=1 0.0	GO:0005886, plasma membrane;GO:0016491, oxidoreductase activity	-
TR0039	276.22700000000003	571.32	-1.04844469101	0.0	0.0	down	COG0743, Dxr, 1-deoxy-D-xylulose 5-phosphate reductoisomerase [Lipid metabolism]. 1.24098e-128	COG0743, Dxr, 1-deoxy-D-xylulose 5-phosphate reductoisomerase [Lipid metabolism]. 1.57809e-129	gi|495304225|ref|WP_008028975.1| 1-deoxy-D-xylulose-5-phosphate reductoisomerase [Pseudomonas sp. GM60] gi|398195634|gb|EJM82668.1| 1-deoxy-D-xylulose 5-phosphate reductoisomerase [Pseudomonas sp. GM60] 0.0	gi|913659305|gb|CP010945.1| Pseudomonas fluorescens NCIMB 11764, complete genome 0.0	pfam00318, Ribosomal_S2, Ribosomal protein S2. 1.6564e-92	sp|Q3KHA6|DXR_PSEPF 1-deoxy-D-xylulose 5-phosphate reductoisomerase OS=Pseudomonas fluorescens (strain Pf0-1) GN=dxr PE=3 SV=1 0.0	tr|J3BCT4|J3BCT4_9PSED 1-deoxy-D-xylulose 5-phosphate reductoisomerase OS=Pseudomonas sp. GM60 GN=dxr PE=3 SV=1 0.0	GO:0016114, terpenoid biosynthetic process;GO:0016853, isomerase activity;GO:0019288, isopentenyl diphosphate biosynthetic process, methylerythritol 4-phosphate pathway;GO:0030604, 1-deoxy-D-xylulose-5-phosphate reductoisomerase activity;GO:0046872, metal ion binding;GO:0070402, NADPH binding	K00099-ko00900 Terpenoid backbone biosynthesis
TR0284	924.94	449.531	1.04093917386	0.0	0.0	up	cd10433, YccA_like, YccA-like proteins. A prokaryotic member of the BAX inhibitor (BI)-1 like family of small transmembrane proteins, Escherichia coli YccA, has been shown to interact with ATP-dependent protease FtsH, which degrades abnormal membrane proteins as part of a quality control mechanism to keep the integrity of biological membranes. 4.36706e-69	COG0670, COG0670, Integral membrane protein, interacts with FtsH [General function prediction only]. 2.5621e-27	gi|495190653|ref|WP_007915443.1| MULTISPECIES: BAX inhibitor protein [Pseudomonas] gi|398110785|gb|EJM00681.1| FtsH-interacting integral membrane protein [Pseudomonas sp. GM16] gi|398153797|gb|EJM42290.1| FtsH-interacting integral membrane protein [Pseudomonas sp. GM24] gi|398196419|gb|EJM83427.1| FtsH-interacting integral membrane protein [Pseudomonas sp. GM60] gi|398203004|gb|EJM89836.1| FtsH-i…	gi|913659305|gb|CP010945.1| Pseudomonas fluorescens NCIMB 11764, complete genome 0.0	pfam01027, Bax1-I, Inhibitor of apoptosis-promoting Bax1. Programmed cell-death involves a set of Bcl-2 family proteins, some of which inhibit apoptosis (Bcl-2 and Bcl-XL) and some of which promote it (Bax and Bak). Human Bax inhibitor, BI-1, is an evolutionarily conserved integral membrane protein containing multiple membrane-spanning segments predominantly localized to intracellular membranes. …	sp|Q03268|Y2604_PSEAE Uncharacterized protein PA2604 OS=Pseudomonas aeruginosa (strain ATCC 15692 / PAO1 / 1C / PRS 101 / LMG 12228) GN=PA2604 PE=3 SV=1 2.55203e-120	tr|A0A0A6FCF7|A0A0A6FCF7_9PSED Membrane protein OS=Pseudomonas chlororaphis GN=NZ35_25645 PE=3 SV=1 1.97955e-150	GO:0005886, plasma membrane;GO:0016021, integral component of membrane;GO:0043066, negative regulation of apoptotic process	-
TR0738	8.13031	86.8542	-3.41721334801	0.0	0.0	down	PRK10559, PRK10559, p-hydroxybenzoic acid efflux subunit AaeA; Provisional. 4.10295e-42	COG1566, EmrA, Multidrug resistance efflux pump [Defense mechanisms]. 1.74507e-27	gi|495309943|ref|WP_008034691.1| fusaric acid resistance protein [Pseudomonas sp. GM60] gi|398187397|gb|EJM74737.1| putative membrane protein [Pseudomonas sp. GM60] 0.0	gi|913659305|gb|CP010945.1| Pseudomonas fluorescens NCIMB 11764, complete genome 0.0	pfam10982, DUF2789, Protein of unknown function (DUF2789). This bacterial family of proteins has no known function. 7.7668e-26	sp|A8A550|AAEA_ECOHS p-hydroxybenzoic acid efflux pump subunit AaeA OS=Escherichia coli O9:H4 (strain HS) GN=aaeA PE=3 SV=1 7.62609e-41	tr|J3GTQ4|J3GTQ4_9PSED Putative membrane protein OS=Pseudomonas sp. GM60 GN=PMI32_05474 PE=4 SV=1 0.0	GO:0005886, plasma membrane;GO:0006810, transport;GO:0016021, integral component of membrane;GO:0055085, transmembrane transport	-
TR0565	0.0669017	226.94400000000002	-11.7280058552	0.0	0.0	down	PRK09280, PRK09280, F0F1 ATP synthase subunit beta; Validated. 0.0	COG0055, AtpD, F0F1-type ATP synthase, beta subunit [Energy production and conversion]. 0.0	gi|639454720|ref|WP_024632716.1| MULTISPECIES: ATP synthase subunit beta [Paenibacillus] gi|701613566|gb|KGP79406.1| ATP F0F1 synthase subunit beta [Paenibacillus sp. MAEPY2] gi|701622320|gb|KGP87987.1| ATP F0F1 synthase subunit beta [Paenibacillus sp. MAEPY1] gi|926569158|gb|KOY14663.1| ATP F0F1 synthase subunit beta [Paenibacillus sp. A59] 0.0	gi|788573619|gb|CP002213.2| Paenibacillus polymyxa SC2, complete genome 0.0	pfam00006, ATP-synt_ab, ATP synthase alpha/beta family, nucleotide-binding domain. This family includes the ATP synthase alpha and beta subunits, the ATP synthase associated with flagella and the termination factor Rho. 6.02142e-39	sp|C0Z776|ATPB_BREBN ATP synthase subunit beta OS=Brevibacillus brevis (strain 47 / JCM 6285 / NBRC 100599) GN=atpD PE=3 SV=1 0.0	tr|A0A0M9BLK0|A0A0M9BLK0_9BACL ATP synthase subunit beta OS=Paenibacillus sp. A59 GN=atpD PE=3 SV=1 0.0	GO:0005524, ATP binding;GO:0005886, plasma membrane;GO:0015991, ATP hydrolysis coupled proton transport;GO:0042777, plasma membrane ATP synthesis coupled proton transport;GO:0045261, proton-transporting ATP synthase complex, catalytic core F(1);GO:0046933, proton-transporting ATP synthase activity, rotational mechanism	K02112-ko00195 Photosynthesis;ko00190 Oxidative phosphorylation
TR0153	0.0001	625.8	-22.577270227899998	0.0	0.0	down	PRK11650, ugpC, glycerol-3-phosphate transporter ATP-binding subunit; Provisional. 1.49306e-126	COG3839, MalK, ABC-type sugar transport systems, ATPase components [Carbohydrate transport and metabolism]. 1.26326e-126	gi|1011415075|ref|WP_062326717.1| glycerol-3-phosphate ABC transporter ATP-binding protein [Paenibacillus pabuli] 0.0	gi|686533778|gb|CP009283.1| Paenibacillus sp. FSL R7-0273, complete genome 0.0	pfam00005, ABC_tran, ABC transporter. ABC transporters for a large family of proteins responsible for translocation of a variety of compounds across biological membranes. ABC transporters are the largest family of proteins in many completely sequenced bacteria. ABC transporters are composed of two copies of this domain and two copies of a transmembrane domain pfam00664. These four domains may bel…	sp|P94360|MSMX_BACSU Maltodextrin import ATP-binding protein MsmX OS=Bacillus subtilis (strain 168) GN=msmX PE=3 SV=1 4.2142e-162	tr|A0A0A2U8C8|A0A0A2U8C8_9BACL Glycerol-3-phosphate ABC transporter ATP-binding protein OS=Paenibacillus sp. MAEPY2 GN=P364_0131090 PE=3 SV=1 0.0	GO:0005524, ATP binding;GO:0005886, plasma membrane;GO:0015774, polysaccharide transport;GO:0016887, ATPase activity;GO:0043190, ATP-binding cassette (ABC) transporter complex	K10112-ko02010 ABC transporters
TR0181	99.139	269.622	-1.4434136073100001	0.0	0.0	down	PRK00072, hemC, porphobilinogen deaminase; Reviewed. 1.42419e-102	COG0181, HemC, Porphobilinogen deaminase [Coenzyme metabolism]. 8.21219e-92	gi|495315893|ref|WP_008040640.1| heme biosynthesis operon protein HemX [Pseudomonas sp. GM67] gi|398200482|gb|EJM87393.1| putative enzyme of heme biosynthesis [Pseudomonas sp. GM67] 0.0	gi|913659305|gb|CP010945.1| Pseudomonas fluorescens NCIMB 11764, complete genome 0.0	pfam01379, Porphobil_deam, Porphobilinogen deaminase, dipyromethane cofactor binding domain. 1.80868e-63	sp|Q3K4T0|HEM3_PSEPF Porphobilinogen deaminase OS=Pseudomonas fluorescens (strain Pf0-1) GN=hemC PE=3 SV=1 3.20337e-179	tr|J3BKM4|J3BKM4_9PSED Putative enzyme of heme biosynthesis OS=Pseudomonas sp. GM67 GN=PMI33_03048 PE=4 SV=1 0.0	GO:0004418, hydroxymethylbilane synthase activity;GO:0006782, protoporphyrinogen IX biosynthetic process;GO:0016021, integral component of membrane;GO:0018160, peptidyl-pyrromethane cofactor linkage	K01749-ko00860 Porphyrin and chlorophyll metabolism
TR0717	35.7991	139.44899999999998	-1.9617423654400004	0.0	0.0	down	COG3383, COG3383, Uncharacterized anaerobic dehydrogenase [General function prediction only]. 0.0	COG3383, COG3383, Uncharacterized anaerobic dehydrogenase [General function prediction only]. 0.0	gi|495311869|ref|WP_008036617.1| formate dehydrogenase subunit alpha [Pseudomonas sp. GM67] gi|398206443|gb|EJM93207.1| formate dehydrogenase, alpha subunit, archaeal-type [Pseudomonas sp. GM67] 0.0	gi|913659305|gb|CP010945.1| Pseudomonas fluorescens NCIMB 11764, complete genome 0.0	pfam00384, Molybdopterin, Molybdopterin oxidoreductase. 1.51409e-29	sp|O34720|YJGC_BACSU Probable oxidoreductase YjgC OS=Bacillus subtilis (strain 168) GN=yjgC PE=3 SV=1 4.86923e-179	tr|J3HEV8|J3HEV8_9PSED Formate dehydrogenase, alpha subunit, archaeal-type OS=Pseudomonas sp. GM67 GN=PMI33_00464 PE=4 SV=1 0.0	GO:0008863, formate dehydrogenase (NAD+) activity;GO:0009055, electron transfer activity;GO:0015942, formate metabolic process;GO:0030151, molybdenum ion binding;GO:0051537, 2 iron, 2 sulfur cluster binding;GO:0051539, 4 iron, 4 sulfur cluster binding	K00123-ko01200 Carbon metabolism;ko00680 Methane metabolism;ko00630 Glyoxylate and dicarboxylate metabolism
TR0267	0.0859188	281.82099999999997	-11.679517654400001	0.0	0.0	down	pfam13479, AAA_24, AAA domain. This AAA domain is found in a wide variety of presumed phage proteins. 2.54052e-13	-	gi|652775942|ref|WP_027085431.1| hypothetical protein [Cohnella panacarvi] 0.0	gi|806909852|emb|LN831776.1| Paenibacillus riograndensis SBR5 genome assembly SBR5(T), chromosome : I 1.20672e-39	pfam13479, AAA_24, AAA domain. This AAA domain is found in a wide variety of presumed phage proteins. 6.06951e-14	-	tr|A0A098MES3|A0A098MES3_9BACL Phage protein OS=Paenibacillus wynnii GN=PWYN_12340 PE=4 SV=1 0.0	-	-
TR0127	149.156	353.254	-1.24388388353	0.0	0.0	down	PRK15455, PRK15455, PrkA family serine protein kinase; Provisional. 0.0	COG2766, PrkA, Putative Ser protein kinase [Signal transduction mechanisms]. 0.0	gi|1015851426|gb|AMW81151.1| Serine protein kinase (prkA protein), P-loop containing [Pseudomonas fluorescens] 0.0	gi|913659305|gb|CP010945.1| Pseudomonas fluorescens NCIMB 11764, complete genome 0.0	pfam08298, AAA_PrkA, PrkA AAA domain. This is a family of PrkA bacterial and archaeal serine kinases approximately 630 residues long. This is the N-terminal AAA domain. 0.0	sp|P0ACY3|YEAG_ECOLI Uncharacterized protein YeaG OS=Escherichia coli (strain K12) GN=yeaG PE=3 SV=1 0.0	tr|A0A0P9XP56|A0A0P9XP56_PSESX Serine protein kinase, P-loop containing OS=Pseudomonas syringae pv. lapsa GN=ALO39_100175 PE=4 SV=1 0.0	GO:0004672, protein kinase activity	-
TR0085	142.194	531.611	-1.90251036645	0.0	0.0	down	COG0840, Tar, Methyl-accepting chemotaxis protein [Cell motility and secretion / Signal transduction mechanisms]. 4.84777e-10	COG0840, Tar, Methyl-accepting chemotaxis protein [Cell motility and secretion / Signal transduction mechanisms]. 6.16467e-11	gi|495303360|ref|WP_008028110.1| methyl-accepting chemotaxis protein [Pseudomonas sp. GM60] gi|398196430|gb|EJM83438.1| methyl-accepting chemotaxis protein [Pseudomonas sp. GM60] 0.0	gi|913659305|gb|CP010945.1| Pseudomonas fluorescens NCIMB 11764, complete genome 0.0	pfam00015, MCPsignal, Methyl-accepting chemotaxis protein (MCP) signalling domain. This domain is thought to transduce the signal to CheA since it is highly conserved in very diverse MCPs. 5.17354e-08	sp|P35841|DCRA_DESVH Chemoreceptor protein A OS=Desulfovibrio vulgaris (strain Hildenborough / ATCC 29579 / NCIMB 8303) GN=dcrA PE=3 SV=2 3.72605e-08	tr|J3BE22|J3BE22_9PSED Methyl-accepting chemotaxis protein OS=Pseudomonas sp. GM60 GN=PMI32_02227 PE=4 SV=1 0.0	GO:0000155, phosphorelay sensor kinase activity;GO:0004871, signal transducer activity;GO:0005622, intracellular;GO:0005886, plasma membrane;GO:0006935, chemotaxis;GO:0016021, integral component of membrane	K03406-ko02020 Two-component system;ko02030 Bacterial chemotaxis
TR0688	0.12299700000000001	119.53	-9.92453391282	0.0	0.0	down	TIGR02013, DNA-directed_RNA_polymerase_subunit_beta, DNA-directed RNA polymerase, beta subunit. This model describes orthologs of the beta subunit of Bacterial RNA polymerase. The core enzyme consists of two alpha chains, one beta chain, and one beta' subunit. [Transcription, DNA-dependent RNA polymerase]. 0.0	COG0085, RpoB, DNA-directed RNA polymerase, beta subunit/140 kD subunit [Transcription]. 0.0	gi|927079353|ref|WP_053779213.1| DNA-directed RNA polymerase subunit beta [Paenibacillus sp. A59] gi|926572690|gb|KOY18146.1| DNA-directed RNA polymerase subunit beta [Paenibacillus sp. A59] 0.0	gi|686522490|gb|CP009281.1| Paenibacillus sp. FSL R5-0345, complete genome 0.0	pfam00562, RNA_pol_Rpb2_6, RNA polymerase Rpb2, domain 6. RNA polymerases catalyze the DNA dependent polymerization of RNA. Prokaryotes contain a single RNA polymerase compared to three in eukaryotes (not including mitochondrial. and chloroplast polymerases). This domain represents the hybrid binding domain and the wall domain. The hybrid binding domain binds the nascent RNA strand / template DNA…	sp|C0ZIH0|RPOB_BREBN DNA-directed RNA polymerase subunit beta OS=Brevibacillus brevis (strain 47 / JCM 6285 / NBRC 100599) GN=rpoB PE=3 SV=1 0.0	tr|A0A0M9BTQ4|A0A0M9BTQ4_9BACL DNA-directed RNA polymerase subunit beta OS=Paenibacillus sp. A59 GN=rpoB PE=3 SV=1 0.0	GO:0003677, DNA binding;GO:0003899, DNA-directed 5'-3' RNA polymerase activity;GO:0006351, transcription, DNA-templated;GO:0032549, ribonucleoside binding	K03043-ko03020 RNA polymerase;ko00230 Purine metabolism;ko00240 Pyrimidine metabolism
TR0444	0.146129	271.474	-10.8593558011	0.0	0.0	down	TIGR03793, TOMM_pelo, NHLP leader peptide domain. This model represents a domain that is conserved among a large number of putative ribosomal natural products (RNP) precursor, including the thiazole/oxazole-modified microcins (TOMMs). As a leader peptide domain, likely to be removed from the mature product, this domain is unusual in several ways. First, it is longer than most previously described…	-	gi|639454476|ref|WP_024632475.1| MULTISPECIES: hypothetical protein [Paenibacillus] gi|701613973|gb|KGP79805.1| hypothetical protein P364_0122595 [Paenibacillus sp. MAEPY2] gi|701617503|gb|KGP83262.1| hypothetical protein P363_0125080 [Paenibacillus sp. MAEPY1] 0.0	-	-	-	tr|A0A0A2UDZ5|A0A0A2UDZ5_9BACL Uncharacterized protein OS=Paenibacillus sp. MAEPY2 GN=P364_0122595 PE=4 SV=1 0.0	-	-
TR0087	145.231	381.661	-1.39394233854	0.0	0.0	down	PRK05022, PRK05022, anaerobic nitric oxide reductase transcription regulator; Provisional. 2.50769e-142	COG3604, FhlA, Transcriptional regulator containing GAF, AAA-type ATPase, and DNA binding domains [Transcription / Signal transduction mechanisms]. 4.01128e-109	gi|495318708|ref|WP_008043455.1| nitric oxide reductase transcription regulator [Pseudomonas sp. GM67] gi|398193954|gb|EJM81043.1| transcriptional regulator containing GAF, AAA-type ATPase, and DNA binding domain-containing protein [Pseudomonas sp. GM67] 0.0	gi|937308631|gb|CP012830.1| Pseudomonas fluorescens strain FW300-N2E3, complete genome 0.0	pfam00158, Sigma54_activat, Sigma-54 interaction domain. 2.99128e-55	sp|Q9K4U8|NORR2_CUPNH Nitric oxide reductase transcription regulator NorR2 OS=Cupriavidus necator (strain ATCC 17699 / H16 / DSM 428 / Stanier 337) GN=norR2 PE=2 SV=2 0.0	tr|J3BA04|J3BA04_9PSED Transcriptional regulator containing GAF, AAA-type ATPase, and DNA binding domain-containing protein OS=Pseudomonas sp. GM67 GN=PMI33_05005 PE=4 SV=1 0.0	GO:0000160, phosphorelay signal transduction system;GO:0003677, DNA binding;GO:0005524, ATP binding;GO:0005622, intracellular;GO:0006351, transcription, DNA-templated;GO:0006355, regulation of transcription, DNA-templated;GO:0019333, denitrification pathway;GO:0043565, sequence-specific DNA binding	-
TR0480	0.0838687	152.062	-10.8242395571	0.0	0.0	down	PRK12879, PRK12879, 3-oxoacyl-(acyl carrier protein) synthase III; Reviewed. 2.01554e-22	COG0332, FabH, 3-oxoacyl-[acyl-carrier-protein]. 4.13705e-22	gi|1025830474|ref|WP_063564299.1| 3-oxoacyl-ACP synthase [Paenibacillus sp. O199] 0.0	-	-	sp|A1WAX8|FABH_ACISJ 3-oxoacyl-[acyl-carrier-protein] synthase 3 OS=Acidovorax sp. (strain JS42) GN=fabH PE=3 SV=1 2.56281e-20	tr|A0A0A2U8R9|A0A0A2U8R9_9BACL 3-oxoacyl-ACP synthase OS=Paenibacillus sp. MAEPY2 GN=P364_0105100 PE=4 SV=1 0.0	GO:0004315, 3-oxoacyl-[acyl-carrier-protein] synthase activity;GO:0005737, cytoplasm;GO:0006633, fatty acid biosynthetic process;GO:0033818, beta-ketoacyl-acyl-carrier-protein synthase III activity	K00648-ko00061 Fatty acid biosynthesis;ko01212 Fatty acid metabolism
TR0131	70.5879	348.832	-2.30503958473	0.0	0.0	down	cd08298, CAD2, Cinnamyl alcohol dehydrogenases (CAD). These alcohol dehydrogenases are related to the cinnamyl alcohol dehydrogenases (CAD), members of the medium chain dehydrogenase/reductase family. NAD(P)(H)-dependent oxidoreductases are the major enzymes in the interconversion of alcohols and aldehydes, or ketones. Cinnamyl alcohol dehydrogenases (CAD) reduce cinnamaldehydes to cinnamyl alcoh…	-	gi|495303334|ref|WP_008028084.1| universal stress protein [Pseudomonas sp. GM60] gi|398196413|gb|EJM83421.1| universal stress protein UspA-like protein [Pseudomonas sp. GM60] 0.0	gi|426265132|gb|CP003880.1| Pseudomonas sp. UW4, complete genome 0.0	-	sp|P9WQC1|ADHA_MYCTU Probable alcohol dehydrogenase AdhA OS=Mycobacterium tuberculosis (strain ATCC 25618 / H37Rv) GN=adhA PE=1 SV=1 1.0807e-19	tr|J2TU01|J2TU01_9PSED Universal stress protein UspA-like protein OS=Pseudomonas sp. GM60 GN=PMI32_02209 PE=4 SV=1 0.0	GO:0004022, alcohol dehydrogenase (NAD) activity;GO:0006950, response to stress;GO:0008270, zinc ion binding	K13953-ko00010 Glycolysis / Gluconeogenesis;ko00350 Tyrosine metabolism;ko00071 Fatty acid degradation;ko00830 Retinol metabolism;ko00626 Naphthalene degradation;ko01220 Degradation of aromatic compounds;ko00625 Chloroalkane and chloroalkene degradation;ko00982 Drug metabolism - cytochrome P450;ko00980 Metabolism of xenobiotics by cytochrome P450
TR0149	67.5019	285.564	-2.08081409969	0.0	0.0	down	pfam10023, Aminopep, Putative aminopeptidase. This family of bacterial proteins has a conserved HEXXH motif, suggesting that members are putative peptidases of zincin fold. 2.09714e-125	COG4324, COG4324, Predicted aminopeptidase [General function prediction only]. 2.75355e-118	gi|495302971|ref|WP_008027721.1| aminopeptidase [Pseudomonas sp. GM60] gi|398197047|gb|EJM84037.1| putative aminopeptidase [Pseudomonas sp. GM60] 0.0	gi|913659305|gb|CP010945.1| Pseudomonas fluorescens NCIMB 11764, complete genome 0.0	pfam10023, Aminopep, Putative aminopeptidase. This family of bacterial proteins has a conserved HEXXH motif, suggesting that members are putative peptidases of zincin fold. 5.01026e-126	-	tr|J3H4C3|J3H4C3_9PSED Putative aminopeptidase OS=Pseudomonas sp. GM60 GN=PMI32_02033 PE=4 SV=1 0.0	GO:0004177, aminopeptidase activity	-
TR0287	28.5	209.46	-2.87764093833	0.0	0.0	down	smart00387, HATPase_c, Histidine kinase-like ATPases. Histidine kinase-, DNA gyrase B-, phytochrome-like ATPases. 1.78372e-15	COG5002, VicK, Signal transduction histidine kinase [Signal transduction mechanisms]. 1.35358e-14	gi|495313940|ref|WP_008038688.1| two-component sensor histidine kinase [Pseudomonas sp. GM67] gi|398203125|gb|EJM89952.1| signal transduction histidine kinase [Pseudomonas sp. GM67] 0.0	gi|913659305|gb|CP010945.1| Pseudomonas fluorescens NCIMB 11764, complete genome 0.0	pfam02518, HATPase_c, Histidine kinase-, DNA gyrase B-, and HSP90-like ATPase. This family represents the structurally related ATPase domains of histidine kinase, DNA gyrase B and HSP90. 6.33326e-08	sp|Q9HWR3|BPHY_PSEAE Bacteriophytochrome OS=Pseudomonas aeruginosa (strain ATCC 15692 / PAO1 / 1C / PRS 101 / LMG 12228) GN=bphP PE=1 SV=1 3.30761e-19	tr|J3HB29|J3HB29_9PSED Signal transduction histidine kinase OS=Pseudomonas sp. GM67 GN=PMI33_01889 PE=4 SV=1 0.0	GO:0000155, phosphorelay sensor kinase activity;GO:0005524, ATP binding;GO:0005622, intracellular;GO:0006355, regulation of transcription, DNA-templated;GO:0009584, detection of visible light;GO:0009881, photoreceptor activity;GO:0018298, protein-chromophore linkage	-
TR0448	0.0322796	234.53900000000002	-12.8269175176	0.0	0.0	down	cd08510, PBP2_Lactococcal_OppA_like, The substrate binding component of an ABC-type lactococcal OppA-like transport system contains. This family represents the substrate binding domain of an ATP-binding cassette (ABC)-type oligopeptide import system from Lactococcus lactis and other gram-positive bacteria, as well as its closet homologs from gram-negative bacteria. Oligopeptide-binding protein (O…	COG0747, DdpA, ABC-type dipeptide transport system, periplasmic component [Amino acid transport and metabolism]. 7.71387e-34	gi|639451521|ref|WP_024629541.1| MULTISPECIES: ABC transporter substrate-binding protein [Paenibacillus] gi|701617624|gb|KGP83381.1| ABC transporter substrate-binding protein [Paenibacillus sp. MAEPY2] gi|701620604|gb|KGP86322.1| ABC transporter substrate-binding protein [Paenibacillus sp. MAEPY1] 0.0	gi|686533778|gb|CP009283.1| Paenibacillus sp. FSL R7-0273, complete genome 2.19038e-162	pfam00496, SBP_bac_5, Bacterial extracellular solute-binding proteins, family 5 Middle. The borders of this family are based on the PDBSum definitions of the domain edges for Salmonella typhimurium oppA. 5.77154e-33	sp|Q02VA9|OPPA_LACLS Oligopeptide-binding protein OppA OS=Lactococcus lactis subsp. cremoris (strain SK11) GN=oppA PE=3 SV=1 3.69492e-72	tr|A0A0A2UAC1|A0A0A2UAC1_9BACL ABC transporter substrate-binding protein OS=Paenibacillus sp. MAEPY2 GN=P364_0107330 PE=4 SV=1 0.0	GO:0015031, protein transport;GO:0015833, peptide transport;GO:0043190, ATP-binding cassette (ABC) transporter complex;GO:0055085, transmembrane transport	K02035-ko02024 Quorum sensing
TR0325	49.133	230.854	-2.23221649408	0.0	0.0	down	cd12183, LDH_like_2, D-Lactate and related Dehydrogenases, NAD-binding and catalytic domains. D-Lactate dehydrogenase (LDH) catalyzes the interconversion of pyruvate and lactate, and is a member of the 2-hydroxyacid dehydrogenase family. LDH is homologous to D-2-hydroxyisocaproic acid dehydrogenase (D-HicDH) and shares the 2-domain structure of formate dehydrogenase. D-2-hydroxyisocaproate dehydr…	COG1052, LdhA, Lactate dehydrogenase and related dehydrogenases [Energy production and conversion / Coenzyme metabolism / General function prediction only]. 1.88793e-80	gi|495304578|ref|WP_008029328.1| lactate dehydrogenase [Pseudomonas sp. GM60] gi|398195249|gb|EJM82299.1| lactate dehydrogenase-like oxidoreductase [Pseudomonas sp. GM60] 0.0	gi|635284334|gb|CP005960.1| Pseudomonas mandelii JR-1, complete genome 0.0	pfam02826, 2-Hacid_dh_C, D-isomer specific 2-hydroxyacid dehydrogenase, NAD binding domain. This domain is inserted into the catalytic domain, the large dehydrogenase and D-lactate dehydrogenase families in SCOP. N-terminal portion of which is represented by family pfam00389. 1.37804e-39	sp|P44501|DDH_HAEIN 2-hydroxyacid dehydrogenase homolog OS=Haemophilus influenzae (strain ATCC 51907 / DSM 11121 / KW20 / Rd) GN=ddh PE=3 SV=1 8.26012e-107	tr|J2U5X8|J2U5X8_9PSED Lactate dehydrogenase-like oxidoreductase OS=Pseudomonas sp. GM60 GN=PMI32_02837 PE=3 SV=1 0.0	GO:0008720, D-lactate dehydrogenase activity;GO:0016616, oxidoreductase activity, acting on the CH-OH group of donors, NAD or NADP as acceptor;GO:0051287, NAD binding	K03778-ko00620 Pyruvate metabolism
TR0041	484.625	982.685	-1.01986020432	0.0	0.0	down	TIGR00959, Signal_recognition_particle_protein, signal recognition particle protein. This model represents Ffh (Fifty-Four Homolog), the protein component that forms the bacterial (and organellar) signal recognition particle together with a 4.5S RNA. Ffh is a GTPase homologous to eukaryotic SRP54 and also to the GTPase FtsY (TIGR00064) that is the receptor for the signal recognition particle. [Pr…	COG0541, Ffh, Signal recognition particle GTPase [Intracellular trafficking and secretion]. 7.46367e-146	gi|495317631|ref|WP_008042378.1| signal recognition particle protein [Pseudomonas sp. GM67] gi|398196256|gb|EJM83269.1| signal recognition particle protein [Pseudomonas sp. GM67] 0.0	gi|426265132|gb|CP003880.1| Pseudomonas sp. UW4, complete genome 0.0	pfam00448, SRP54, SRP54-type protein, GTPase domain. This family includes relatives of the G-domain of the SRP54 family of proteins. 2.50546e-56	sp|P0AGD7|SRP54_ECOLI Signal recognition particle protein OS=Escherichia coli (strain K12) GN=ffh PE=1 SV=1 0.0	tr|J2U8J0|J2U8J0_9PSED Signal recognition particle protein OS=Pseudomonas sp. GM67 GN=ffh PE=3 SV=1 0.0	GO:0003924, GTPase activity;GO:0005525, GTP binding;GO:0005829, cytosol;GO:0006612, protein targeting to membrane;GO:0006614, SRP-dependent cotranslational protein targeting to membrane;GO:0008312, 7S RNA binding;GO:0048500, signal recognition particle	K03106-ko03070 Bacterial secretion system;ko02024 Quorum sensing;ko03060 Protein export
TR0623	0.14666400000000002	172.555	-10.200325771000001	0.0	0.0	down	cd08504, PBP2_OppA, The substrate-binding component of an ABC-type oligopetide import system contains the type 2 periplasmic binding fold. This family represents the periplasmic substrate-binding component of an ATP-binding cassette (ABC)-type oligopeptide transport system comprised of 5 subunits. The transport system OppABCDEF contains two homologous integral membrane proteins OppB and OppF that…	COG4166, OppA, ABC-type oligopeptide transport system, periplasmic component [Amino acid transport and metabolism]. 6.80663e-81	gi|1025833174|ref|WP_063566999.1| peptide-binding protein [Paenibacillus sp. O199] 0.0	gi|247541662|gb|CP001656.1| Paenibacillus sp. JDR-2, complete genome 1.44124e-14	pfam00496, SBP_bac_5, Bacterial extracellular solute-binding proteins, family 5 Middle. The borders of this family are based on the PDBSum definitions of the domain edges for Salmonella typhimurium oppA. 6.36077e-53	sp|P24141|OPPA_BACSU Oligopeptide-binding protein OppA OS=Bacillus subtilis (strain 168) GN=oppA PE=1 SV=1 1.24763e-138	tr|A0A0A2UTT3|A0A0A2UTT3_9BACL Peptide-binding protein OS=Paenibacillus sp. MAEPY2 GN=P364_0101620 PE=4 SV=1 0.0	GO:0015031, protein transport;GO:0030288, outer membrane-bounded periplasmic space;GO:0030420, establishment of competence for transformation;GO:0030435, sporulation resulting in formation of a cellular spore;GO:0043190, ATP-binding cassette (ABC) transporter complex;GO:0055085, transmembrane transport	K15580-ko02024 Quorum sensing;ko02010 ABC transporters
TR1021	9.87898	79.6184	-3.01066788249	0.0	0.0	down	PRK03743, pdxA, 4-hydroxythreonine-4-phosphate dehydrogenase; Validated. 4.14245e-81	COG1995, PdxA, Pyridoxal phosphate biosynthesis protein [Coenzyme metabolism]. 3.71386e-73	gi|495315351|ref|WP_008040098.1| hypothetical protein [Pseudomonas sp. GM67] gi|398201316|gb|EJM88197.1| hypothetical protein PMI33_02744 [Pseudomonas sp. GM67] 0.0	gi|913659305|gb|CP010945.1| Pseudomonas fluorescens NCIMB 11764, complete genome 0.0	pfam04166, PdxA, Pyridoxal phosphate biosynthetic protein PdxA. In Escherichia coli the coenzyme pyridoxal 5'-phosphate is synthesized de novo by a pathway that is thought to involve the condensation of 4-(phosphohydroxy)-L-threonine and 1-deoxy-D-xylulose, catalyzed by the enzymes PdxA and PdxJ, to form either pyridoxine (vitamin B6) or pyridoxine 5'-phosphate. 4.34513e-63	sp|Q8CUU4|PDXA_OCEIH 4-hydroxythreonine-4-phosphate dehydrogenase OS=Oceanobacillus iheyensis (strain DSM 14371 / JCM 11309 / KCTC 3954 / HTE831) GN=pdxA PE=3 SV=1 2.339e-129	tr|J3H930|J3H930_9PSED Uncharacterized protein OS=Pseudomonas sp. GM67 GN=PMI33_02744 PE=4 SV=1 0.0	GO:0005737, cytoplasm;GO:0008615, pyridoxine biosynthetic process;GO:0042823, pyridoxal phosphate biosynthetic process;GO:0046872, metal ion binding;GO:0050570, 4-hydroxythreonine-4-phosphate dehydrogenase activity;GO:0051287, NAD binding	-
TR0229	0.0690914	489.11699999999996	-12.7893858426	0.0	0.0	down	PRK03137, PRK03137, 1-pyrroline-5-carboxylate dehydrogenase; Provisional. 2.33264e-57	COG4230, COG4230, Delta 1-pyrroline-5-carboxylate dehydrogenase [Energy production and conversion]. 3.76735e-18	gi|639454493|ref|WP_024632492.1| MULTISPECIES: RNA polymerase sigma-54 factor [Paenibacillus] gi|701613987|gb|KGP79819.1| hypothetical protein P364_0122680 [Paenibacillus sp. MAEPY2] gi|701617517|gb|KGP83276.1| hypothetical protein P363_0125165 [Paenibacillus sp. MAEPY1] 3.51234e-98	-	pfam00171, Aldedh, Aldehyde dehydrogenase family. This family of dehydrogenases act on aldehyde substrates. Members use NADP as a cofactor. The family includes the following members: The prototypical members are the aldehyde dehydrogenases EC:1.2.1.3. Succinate-semialdehyde dehydrogenase EC:1.2.1.16. Lactaldehyde dehydrogenase EC:1.2.1.22. Benzaldehyde dehydrogenase EC:1.2.1.28. Methylmalonate-se…	sp|Q9K9B2|ROCA1_BACHD 1-pyrroline-5-carboxylate dehydrogenase 1 OS=Bacillus halodurans (strain ATCC BAA-125 / DSM 18197 / FERM 7344 / JCM 9153 / C-125) GN=rocA1 PE=1 SV=1 6.39129e-52	tr|A0A0A2TVX3|A0A0A2TVX3_9BACL Uncharacterized protein OS=Paenibacillus sp. MAEPY2 GN=P364_0122680 PE=4 SV=1 2.01491e-98	GO:0003677, DNA binding;GO:0003700, DNA binding transcription factor activity;GO:0003842, 1-pyrroline-5-carboxylate dehydrogenase activity;GO:0003899, DNA-directed 5'-3' RNA polymerase activity;GO:0006352, DNA-templated transcription, initiation;GO:0006537, glutamate biosynthetic process;GO:0010133, proline catabolic process to glutamate;GO:0016620, oxidoreductase activity, acting on the aldehyde…	-
TR0479	39.1866	196.11599999999999	-2.32327493271	0.0	0.0	down	TIGR02352, Glycine_oxidase, glycine oxidase ThiO. This family consists of the homotetrameric, FAD-dependent glycine oxidase ThiO, from species such as Bacillus subtilis that use glycine in thiamine biosynthesis. In general, members of this family will not be found in species such as E. coli that instead use tyrosine and the ThiH protein. [Biosynthesis of cofactors, prosthetic groups, and carriers…	COG0665, DadA, Glycine/D-amino acid oxidases (deaminating) [Amino acid transport and metabolism]. 4.11991e-28	gi|495304050|ref|WP_008028800.1| glycine oxidase ThiO [Pseudomonas sp. GM60] gi|398195746|gb|EJM82775.1| glycine oxidase ThiO [Pseudomonas sp. GM60] 0.0	gi|913659305|gb|CP010945.1| Pseudomonas fluorescens NCIMB 11764, complete genome 0.0	pfam01266, DAO, FAD dependent oxidoreductase. This family includes various FAD dependent oxidoreductases: Glycerol-3-phosphate dehydrogenase EC:1.1.99.5, Sarcosine oxidase beta subunit EC:1.5.3.1, D-alanine oxidase EC:1.4.99.1, D-aspartate oxidase EC:1.4.3.1. 2.43722e-24	sp|P33642|Y4548_PSEAE Probable D-amino acid oxidase PA4548 OS=Pseudomonas aeruginosa (strain ATCC 15692 / PAO1 / 1C / PRS 101 / LMG 12228) GN=PA4548 PE=3 SV=3 7.96321e-170	tr|J3H2T4|J3H2T4_9PSED Glycine oxidase ThiO OS=Pseudomonas sp. GM60 GN=PMI32_02581 PE=4 SV=1 0.0	GO:0016491, oxidoreductase activity;GO:0050660, flavin adenine dinucleotide binding	K03153-ko00730 Thiamine metabolism
TR0147	181.158	635.873	-1.8114901343	0.0	0.0	down	PRK11175, PRK11175, universal stress protein UspE; Provisional. 1.1803e-35	COG4445, MiaE, Hydroxylase for synthesis of 2-methylthio-cis-ribozeatin in tRNA [Nucleotide transport and metabolism / Translation, ribosomal structure and biogenesis]. 6.64728e-24	gi|495303946|ref|WP_008028696.1| MULTISPECIES: universal stress protein A [Pseudomonas] gi|398195916|gb|EJM82941.1| universal stress protein UspA-like protein [Pseudomonas sp. GM60] gi|398203873|gb|EJM90686.1| universal stress protein UspA-like protein [Pseudomonas sp. GM67] 0.0	gi|913659305|gb|CP010945.1| Pseudomonas fluorescens NCIMB 11764, complete genome 0.0	pfam06175, MiaE, tRNA-(MS[2]IO[6]A)-hydroxylase (MiaE). This family consists of several bacterial tRNA-(MS[2]IO[6]A)-hydroxylase (MiaE) proteins. The modified nucleoside 2-methylthio-N-6-isopentenyl adenosine (ms2i6A) is present at position 37 (3' of the anticodon) of tRNAs that read codons beginning with U except tRNA(I,V Ser) in Escherichia coli. Salmonella typhimurium 2-methylthio-cis-ribozeat…	sp|Q8Z788|USPE_SALTI Universal stress protein E OS=Salmonella typhi GN=uspE PE=3 SV=3 4.91856e-31	tr|J2TSQ2|J2TSQ2_9PSED Universal stress protein UspA-like protein OS=Pseudomonas sp. GM60 GN=PMI32_02532 PE=4 SV=1 0.0	GO:0005737, cytoplasm;GO:0006950, response to stress	-
TR0335	37.9295	269.815	-2.83057829644	0.0	0.0	down	PRK03715, argD, acetylornithine transaminase protein; Provisional. 9.76212e-93	COG4992, ArgD, Ornithine/acetylornithine aminotransferase [Amino acid transport and metabolism]. 2.29374e-79	gi|495311165|ref|WP_008035913.1| acetylornithine aminotransferase [Pseudomonas sp. GM67] gi|398208149|gb|EJM94887.1| ornithine/acetylornithine aminotransferase [Pseudomonas sp. GM67] 0.0	gi|913659305|gb|CP010945.1| Pseudomonas fluorescens NCIMB 11764, complete genome 0.0	pfam00202, Aminotran_3, Aminotransferase class-III. 2.2043e-54	sp|Q7VSH3|ARGD2_BORPE Acetylornithine aminotransferase 2 OS=Bordetella pertussis (strain Tohama I / ATCC BAA-589 / NCTC 13251) GN=argD2 PE=3 SV=1 1.07966e-94	tr|J3HGS5|J3HGS5_9PSED Ornithine/acetylornithine aminotransferase OS=Pseudomonas sp. GM67 GN=PMI33_00035 PE=3 SV=1 0.0	GO:0003992, N2-acetyl-L-ornithine:2-oxoglutarate 5-aminotransferase activity;GO:0005737, cytoplasm;GO:0006526, arginine biosynthetic process;GO:0008483, transaminase activity;GO:0030170, pyridoxal phosphate binding	K00821-ko00220 Arginine biosynthesis;ko01230 Biosynthesis of amino acids;ko00300 Lysine biosynthesis;ko01210 2-Oxocarboxylic acid metabolism
TR0161	175.718	410.381	-1.2237019539	0.0	0.0	down	COG0476, ThiF, Dinucleotide-utilizing enzymes involved in molybdopterin and thiamine biosynthesis family 2 [Coenzyme metabolism]. 6.88404e-13	COG0476, ThiF, Dinucleotide-utilizing enzymes involved in molybdopterin and thiamine biosynthesis family 2 [Coenzyme metabolism]. 8.75409e-14	gi|899927081|emb|CQH35148.1| UBA/THIF-type NAD/FAD binding protein [Yersinia enterocolitica] gi|899945314|emb|CQJ20109.1| UBA/THIF-type NAD/FAD binding protein [Yersinia enterocolitica] 0.0	gi|660567586|gb|CP008788.1| Klebsiella oxytoca KONIH1, complete genome 0.0	pfam00899, ThiF, ThiF family. This domain is found in ubiquitin activating E1 family and members of the bacterial ThiF/MoeB/HesA family. It is repeated in Ubiquitin-activating enzyme E1. 7.76881e-12	sp|Q9V6U8|UBA3_DROME Nedd8-activating enzyme E1 catalytic subunit OS=Drosophila melanogaster GN=Uba3 PE=1 SV=1 1.73111e-08	tr|A0A068HIR7|A0A068HIR7_KLEOX Uncharacterized protein OS=Klebsiella oxytoca KONIH1 GN=KONIH1_22235 PE=4 SV=1 0.0	GO:0005524, ATP binding;GO:0005634, nucleus;GO:0005829, cytosol;GO:0008641, ubiquitin-like modifier activating enzyme activity;GO:0016881, acid-amino acid ligase activity;GO:0019781, NEDD8 activating enzyme activity;GO:0045116, protein neddylation;GO:0045879, negative regulation of smoothened signaling pathway	K10686-ko04120 Ubiquitin mediated proteolysis
TR0603	0.057302599999999995	144.24200000000002	-11.2976030853	0.0	0.0	down	PRK03735, PRK03735, cytochrome b6; Provisional. 3.45606e-113	COG1290, QcrB, Cytochrome b subunit of the bc complex [Energy production and conversion]. 2.33517e-38	gi|639452623|ref|WP_024630640.1| MULTISPECIES: menaquinol-cytochrome c reductase [Paenibacillus] gi|701616827|gb|KGP82594.1| menaquinol-cytochrome C reductase [Paenibacillus sp. MAEPY2] gi|701623478|gb|KGP89113.1| menaquinol-cytochrome C reductase [Paenibacillus sp. MAEPY1] 0.0	gi|690620378|gb|CP009279.1| Paenibacillus sp. FSL H7-0737, complete genome 0.0	pfam13631, Cytochrom_B_N_2, Cytochrome b(N-terminal)/b6/petB. 2.65831e-15	sp|Q45658|QCRB_GEOTD Menaquinol-cytochrome c reductase cytochrome b subunit OS=Geobacillus thermodenitrificans GN=qcrB PE=3 SV=1 5.79834e-112	tr|A0A0A2U3U5|A0A0A2U3U5_9BACL Menaquinol-cytochrome C reductase OS=Paenibacillus sp. MAEPY2 GN=P364_0113030 PE=4 SV=1 0.0	GO:0005506, iron ion binding;GO:0005886, plasma membrane;GO:0009055, electron transfer activity;GO:0016021, integral component of membrane;GO:0016491, oxidoreductase activity;GO:0020037, heme binding;GO:0022904, respiratory electron transport chain;GO:0045158, electron transporter, transferring electrons within cytochrome b6/f complex of photosystem II activity	K03887-ko00190 Oxidative phosphorylation
TR2679	75.3763	9.05016	3.0580957758099996	0.0	0.0	up	COG1804, CaiB, Predicted acyl-CoA transferases/carnitine dehydratase [Energy production and conversion]. 1.59291e-87	COG1804, CaiB, Predicted acyl-CoA transferases/carnitine dehydratase [Energy production and conversion]. 2.02562e-88	gi|495300975|ref|WP_008025725.1| CoA transferase [Pseudomonas sp. GM60] gi|398199125|gb|EJM86071.1| putative acyl-CoA transferase/carnitine dehydratase [Pseudomonas sp. GM60] 0.0	gi|913659305|gb|CP010945.1| Pseudomonas fluorescens NCIMB 11764, complete genome 0.0	pfam02515, CoA_transf_3, CoA-transferase family III. CoA-transferases are found in organizms from all lines of descent. Most of these enzymes belong to two well-known enzyme families, but recent work on unusual biochemical pathways of anaerobic bacteria has revealed the existence of a third family of CoA-transferases. The members of this enzyme family differ in sequence and reaction mechanism fro…	sp|A9WGE3|SCCT_CHLAA Succinyl-CoA--D-citramalate CoA-transferase OS=Chloroflexus aurantiacus (strain ATCC 29366 / DSM 635 / J-10-fl) GN=Caur_2266 PE=3 SV=1 3.61661e-132	tr|J2U160|J2U160_9PSED Putative acyl-CoA transferase/carnitine dehydratase OS=Pseudomonas sp. GM60 GN=PMI32_00967 PE=4 SV=1 0.0	GO:0008410, CoA-transferase activity;GO:0016740, transferase activity;GO:0043427, carbon fixation by 3-hydroxypropionate cycle	K01640-ko04146 Peroxisome;ko00650 Butanoate metabolism;ko00281 Geraniol degradation;ko00072 Synthesis and degradation of ketone bodies;ko00280 Valine, leucine and isoleucine degradation
TR0167	18.6833	2860.16	-7.258202746369999	0.0	0.0	down	-	-	gi|750569180|ref|WP_040851049.1| hypothetical protein, partial [Planococcus halocryophilus] 3.74189e-20	gi|81157829|emb|AJ699168.2| Paenibacillus sp. Sphe2 partial 16S rRNA gene, strain Sphe2 1.17268e-116	-	-	tr|W1TYY7|W1TYY7_9FIRM Uncharacterized protein (Fragment) OS=Negativicoccus succinicivorans DORA_17_25 GN=Q612_NSC00287G0002 PE=4 SV=1 3.9539e-12	-	-
TR0445	39.283	189.872	-2.27305015413	0.0	0.0	down	COG2807, CynX, Cyanate permease [Inorganic ion transport and metabolism]. 4.87427e-58	COG2807, CynX, Cyanate permease [Inorganic ion transport and metabolism]. 6.19837e-59	gi|495317705|ref|WP_008042452.1| MFS transporter [Pseudomonas sp. GM67] gi|398195982|gb|EJM83000.1| cyanate transporter [Pseudomonas sp. GM67] 0.0	gi|913659305|gb|CP010945.1| Pseudomonas fluorescens NCIMB 11764, complete genome 0.0	pfam00392, GntR, Bacterial regulatory proteins, gntR family. This family of regulatory proteins consists of the N-terminal HTH region of GntR-like bacterial transcription factors. At the C-terminus there is usually an effector-binding/oligomerization domain. The GntR-like proteins include the following sub-families: MocR, YtrR, FadR, AraR, HutC and PlmA, DevA, DasR. Many of these proteins have be…	sp|P76242|NIMT_ECOLI 2-nitroimidazole transporter OS=Escherichia coli (strain K12) GN=nimT PE=1 SV=1 7.1849e-37	tr|J3H324|J3H324_9PSED Cyanate transporter OS=Pseudomonas sp. GM67 GN=PMI33_04437 PE=4 SV=1 0.0	GO:0005886, plasma membrane;GO:0016021, integral component of membrane;GO:0046677, response to antibiotic;GO:0055085, transmembrane transport	-
TR0567	0.336397	200.921	-9.22224780557	0.0	0.0	down	COG1252, Ndh, NADH dehydrogenase, FAD-containing subunit [Energy production and conversion]. 2.09832e-67	COG1252, Ndh, NADH dehydrogenase, FAD-containing subunit [Energy production and conversion]. 2.66832e-68	gi|1025834401|ref|WP_063568226.1| pyridine nucleotide-disulfide oxidoreductase [Paenibacillus sp. O199] 0.0	gi|723613681|gb|CP009909.1| Paenibacillus polymyxa strain CF05 genome 8.35346e-135	-	sp|P80861|YJLD_BACSU NADH dehydrogenase-like protein YjlD OS=Bacillus subtilis (strain 168) GN=yjlD PE=1 SV=3 3.78464e-155	tr|A0A0M9BLJ5|A0A0M9BLJ5_9BACL Pyridine nucleotide-disulfide oxidoreductase OS=Paenibacillus sp. A59 GN=AMS66_20835 PE=4 SV=1 0.0	GO:0016491, oxidoreductase activity	K03885-ko00190 Oxidative phosphorylation
TR0122	88.9708	328.14099999999996	-1.8829120346400001	0.0	0.0	down	COG1236, YSH1, Predicted exonuclease of the beta-lactamase fold involved in RNA processing [Translation, ribosomal structure and biogenesis]. 2.43965e-72	COG1236, YSH1, Predicted exonuclease of the beta-lactamase fold involved in RNA processing [Translation, ribosomal structure and biogenesis]. 3.10239e-73	gi|523669038|ref|WP_020800308.1| MBL fold hydrolase [Pseudomonas sp. G5(2012)] gi|510308447|gb|EPA93900.1| putative exonuclease of the beta-lactamase fold involved in RNA processing [Pseudomonas sp. G5(2012)] 0.0	gi|913659305|gb|CP010945.1| Pseudomonas fluorescens NCIMB 11764, complete genome 0.0	pfam10996, Beta-Casp, Beta-Casp domain. The beta-CASP domain is found C terminal to the beta-lactamase domain in pre-mRNA 3'-end-processing endonuclease. The active site of this enzyme is located at the interface of these two domains. 2.08818e-21	sp|Q5SLP1|RNSE_THET8 Ribonuclease TTHA0252 OS=Thermus thermophilus (strain HB8 / ATCC 27634 / DSM 579) GN=TTHA0252 PE=1 SV=1 2.64169e-74	tr|S2FA64|S2FA64_9PSED Putative exonuclease of the beta-lactamase fold involved in RNA processing OS=Pseudomonas sp. G5(2012) GN=PG5_56250 PE=4 SV=1 0.0	GO:0003723, RNA binding;GO:0004519, endonuclease activity;GO:0004527, exonuclease activity;GO:0005737, cytoplasm;GO:0006364, rRNA processing;GO:0046872, metal ion binding	-
TR0195	189.622	436.215	-1.20191302452	0.0	0.0	down	PRK10735, tldD, protease TldD; Provisional. 0.0	COG0312, TldD, Predicted Zn-dependent proteases and their inactivated homologs [General function prediction only]. 1.16126e-84	gi|495302140|ref|WP_008026890.1| protease TldD [Pseudomonas sp. GM60] gi|398197734|gb|EJM84707.1| putative Zn-dependent protease-like protein [Pseudomonas sp. GM60] 0.0	gi|913659305|gb|CP010945.1| Pseudomonas fluorescens NCIMB 11764, complete genome 0.0	pfam04751, DUF615, Protein of unknown function (DUF615). This family of bacterial proteins has no known function. 1.39513e-38	sp|P0AGH0|TLDD_SHIFL Metalloprotease TldD homolog OS=Shigella flexneri GN=tldD PE=3 SV=1 0.0	tr|J3H531|J3H531_9PSED Putative Zn-dependent protease-like protein OS=Pseudomonas sp. GM60 GN=PMI32_01606 PE=4 SV=1 0.0	GO:0008237, metallopeptidase activity	-
TR0762	0.08361510000000001	113.42200000000001	-10.4056493794	0.0	0.0	down	cd01662, Ubiquinol_Oxidase_I, Ubiquinol oxidase subunit I. Ubiquinol oxidase, the terminal oxidase in the respiratory chains of aerobic bacteria, is a multi-chain transmembrane protein located in the cell membrane. It catalyzes the reduction of O2 and simultaneously pumps protons across the membrane. The number of subunits in ubiquinol oxidase varies from two to five. Subunit I contains a heme-co…	COG0843, CyoB, Heme/copper-type cytochrome/quinol oxidases, subunit 1 [Energy production and conversion]. 1.86295e-149	gi|927079851|ref|WP_053779711.1| cytochrome ubiquinol oxidase subunit I [Paenibacillus sp. A59] gi|926572112|gb|KOY17583.1| quinol oxidase subunit 1 [Paenibacillus sp. A59] 0.0	gi|1022704109|gb|CP015286.1| Paenibacillus glucanolyticus strain 5162 genome 0.0	pfam00115, COX1, Cytochrome C and Quinol oxidase polypeptide I. 4.63187e-98	sp|P16262|COX1_BACP3 Cytochrome c oxidase subunit 1 OS=Bacillus sp. (strain PS3) GN=ctaD PE=1 SV=3 0.0	tr|A0A0M9BRK4|A0A0M9BRK4_9BACL Cytochrome c oxidase subunit 1 OS=Paenibacillus sp. A59 GN=AMS66_04825 PE=3 SV=1 0.0	GO:0004129, cytochrome-c oxidase activity;GO:0005506, iron ion binding;GO:0005507, copper ion binding;GO:0005886, plasma membrane;GO:0006119, oxidative phosphorylation;GO:0009060, aerobic respiration;GO:0016021, integral component of membrane;GO:0020037, heme binding;GO:0022900, electron transport chain;GO:0070469, respiratory chain	K02274-ko00190 Oxidative phosphorylation
TR0178	179.14	648.097	-1.85512224463	0.0	0.0	down	COG3380, COG3380, Predicted NAD/FAD-dependent oxidoreductase [General function prediction only]. 7.3115e-52	COG3380, COG3380, Predicted NAD/FAD-dependent oxidoreductase [General function prediction only]. 9.29767e-53	gi|495301136|ref|WP_008025886.1| FAD-dependent oxidoreductase [Pseudomonas sp. GM60] gi|398198952|gb|EJM85902.1| putative NAD/FAD-dependent oxidoreductase [Pseudomonas sp. GM60] 0.0	gi|953254167|emb|LN854573.1| Pseudomonas sp. URMO17WK12:I11 genome assembly Shine, chromosome : 1 0.0	-	-	tr|J3H6F8|J3H6F8_9PSED Putative NAD/FAD-dependent oxidoreductase OS=Pseudomonas sp. GM60 GN=PMI32_01062 PE=4 SV=1 0.0	GO:0016491, oxidoreductase activity	-
TR0718	15.4463	117.572	-2.9282113183700003	0.0	0.0	down	pfam13738, Pyr_redox_3, Pyridine nucleotide-disulphide oxidoreductase. 8.70488e-15	COG1247, COG1247, Sortase and related acyltransferases [Cell envelope biogenesis, outer membrane]. 3.45772e-15	gi|860319973|ref|WP_048377490.1| flavoprotein [Pseudomonas lundensis] gi|856762618|gb|KMM85093.1| flavoprotein [Pseudomonas lundensis] 0.0	gi|635284334|gb|CP005960.1| Pseudomonas mandelii JR-1, complete genome 5.3333e-100	pfam13738, Pyr_redox_3, Pyridine nucleotide-disulphide oxidoreductase. 2.07967e-15	sp|P71043|YWNH_BACSU Putative phosphinothricin acetyltransferase YwnH OS=Bacillus subtilis (strain 168) GN=ywnH PE=1 SV=1 5.35017e-15	tr|A0A0J6GRS7|A0A0J6GRS7_9PSED Flavoprotein OS=Pseudomonas lundensis GN=TU74_20400 PE=4 SV=1 0.0	GO:0004596, peptide alpha-N-acetyltransferase activity;GO:0006474, N-terminal protein amino acid acetylation;GO:0009635, response to herbicide;GO:0016491, oxidoreductase activity;GO:0031248, protein acetyltransferase complex;GO:0046677, response to antibiotic	-
TR0102	68.9089	203.421	-1.5617063894799998	0.0	0.0	down	PRK00175, metX, homoserine O-acetyltransferase; Provisional. 6.21664e-170	COG2021, MET2, Homoserine acetyltransferase [Amino acid transport and metabolism]. 6.63942e-115	gi|495301421|ref|WP_008026171.1| homoserine O-acetyltransferase [Pseudomonas sp. GM60] gi|398198721|gb|EJM85675.1| homoserine O-acetyltransferase [Pseudomonas sp. GM60] 0.0	gi|913659305|gb|CP010945.1| Pseudomonas fluorescens NCIMB 11764, complete genome 0.0	pfam07021, MetW, Methionine biosynthesis protein MetW. This family consists of several bacterial and one archaeal methionine biosynthesis MetW proteins. Biosynthesis of methionine from homoserine in Pseudomonas putida takes place in three steps. The first step is the acylation of homoserine to yield an acyl-L-homoserine. This reaction is catalyzed by the products of the metXW genes and is equival…	sp|C3K3L0|METX_PSEFS Homoserine O-acetyltransferase OS=Pseudomonas fluorescens (strain SBW25) GN=metX PE=3 SV=1 0.0	tr|J3H642|J3H642_9PSED Homoserine O-acetyltransferase OS=Pseudomonas sp. GM60 GN=metX PE=3 SV=1 0.0	GO:0004414, homoserine O-acetyltransferase activity;GO:0005737, cytoplasm;GO:0009086, methionine biosynthetic process	K00641-ko00270 Cysteine and methionine metabolism
TR0505	0.047253199999999995	253.218	-12.3876803096	0.0	0.0	down	PRK12804, PRK12804, flagellin; Provisional. 1.06924e-54	COG1344, FlgL, Flagellin and related hook-associated proteins [Cell motility and secretion]. 3.75115e-43	gi|738759209|ref|WP_036652629.1| flagellin [Paenibacillus wynnii] gi|689316050|gb|KGE20413.1| flagellin [Paenibacillus wynnii] 3.67924e-180	gi|686522490|gb|CP009281.1| Paenibacillus sp. FSL R5-0345, complete genome 1.65726e-117	pfam00669, Flagellin_N, Bacterial flagellin N-terminal helical region. Flagellins polymerize to form bacterial flagella. This family includes flagellins and hook associated protein 3. Structurally this family forms an extended helix that interacts with pfam00700. 3.7023e-32	sp|P80583|FLA_CLOTY Flagellin (Fragment) OS=Clostridium tyrobutyricum GN=fla PE=1 SV=2 7.53778e-62	tr|A0A098MED8|A0A098MED8_9BACL Flagellin OS=Paenibacillus wynnii GN=PWYN_14480 PE=3 SV=1 2.11066e-180	GO:0005198, structural molecule activity;GO:0005576, extracellular region;GO:0009420, bacterial-type flagellum filament;GO:0071973, bacterial-type flagellum-dependent cell motility	K02406-ko02020 Two-component system;ko02040 Flagellar assembly;ko04626 Plant-pathogen interaction
TR0369	86.36	310.048	-1.84405643477	0.0	0.0	down	COG4964, CpaC, Flp pilus assembly protein, secretin CpaC [Intracellular trafficking and secretion]. 2.55854e-62	COG4964, CpaC, Flp pilus assembly protein, secretin CpaC [Intracellular trafficking and secretion]. 3.25357e-63	gi|495317601|ref|WP_008042348.1| secretin [Pseudomonas sp. GM67] gi|398196372|gb|EJM83381.1| Flp pilus assembly protein, secretin CpaC [Pseudomonas sp. GM67] 0.0	gi|426265132|gb|CP003880.1| Pseudomonas sp. UW4, complete genome 0.0	pfam00263, Secretin, Bacterial type II and III secretion system protein. 8.29235e-32	sp|P55702|Y4XJ_SINFN Uncharacterized protein y4xJ OS=Sinorhizobium fredii (strain NBRC 101917 / NGR234) GN=NGR_a00790 PE=3 SV=1 3.49285e-45	tr|J2TTV9|J2TTV9_9PSED Flp pilus assembly protein, secretin CpaC OS=Pseudomonas sp. GM67 GN=PMI33_04340 PE=3 SV=1 0.0	GO:0009306, protein secretion	-
TR0412	0.18298	391.966	-11.0648268336	0.0	0.0	down	TIGR02395, RNA_polymerase_sigma-54_factor, RNA polymerase sigma-54 factor. A sigma factor is a DNA-binding protein protein that binds to the DNA-directed RNA polymerase core to produce the holoenzyme capable of initiating transcription at specific sites. Different sigma factors act in vegetative growth, heat shock, extracytoplasmic functions (ECF), etc. This model represents the clade of sigma fa…	COG1508, RpoN, DNA-directed RNA polymerase specialized sigma subunit, sigma54 homolog [Transcription]. 1.25756e-44	gi|639454493|ref|WP_024632492.1| MULTISPECIES: RNA polymerase sigma-54 factor [Paenibacillus] gi|701613987|gb|KGP79819.1| hypothetical protein P364_0122680 [Paenibacillus sp. MAEPY2] gi|701617517|gb|KGP83276.1| hypothetical protein P363_0125165 [Paenibacillus sp. MAEPY1] 1.39911e-162	-	pfam04552, Sigma54_DBD, Sigma-54, DNA binding domain. This DNA binding domain is based on peptide fragmentation data. This domain is proximal to DNA in the promoter/holoenzyme complex. Furthermore this region contains a putative helix-turn-helix motif. At the C-terminus, there is a highly conserved region known as the RpoN box and is the signature of the sigma-54 proteins. 2.35222e-35	sp|P26979|RP54_SALTY RNA polymerase sigma-54 factor OS=Salmonella typhimurium (strain LT2 / SGSC1412 / ATCC 700720) GN=rpoN PE=3 SV=1 6.00663e-46	tr|A0A0A2TVX3|A0A0A2TVX3_9BACL Uncharacterized protein OS=Paenibacillus sp. MAEPY2 GN=P364_0122680 PE=4 SV=1 8.02624e-163	GO:0003677, DNA binding;GO:0003700, DNA binding transcription factor activity;GO:0003899, DNA-directed 5'-3' RNA polymerase activity;GO:0006352, DNA-templated transcription, initiation;GO:0006525, arginine metabolic process;GO:0016987, bacterial sigma factor activity	K03092-ko02020 Two-component system
TR0097	324.77299999999997	995.408	-1.6158562827899998	0.0	0.0	down	PRK12802, PRK12802, flagellin; Provisional. 5.18845e-126	COG1344, FlgL, Flagellin and related hook-associated proteins [Cell motility and secretion]. 5.56464e-33	gi|495319860|ref|WP_008044606.1| flagellin [Pseudomonas sp. GM67] gi|398191148|gb|EJM78347.1| flagellin/flagellar hook associated protein [Pseudomonas sp. GM67] 0.0	gi|635284334|gb|CP005960.1| Pseudomonas mandelii JR-1, complete genome 0.0	pfam00669, Flagellin_N, Bacterial flagellin N-terminal helical region. Flagellins polymerize to form bacterial flagella. This family includes flagellins and hook associated protein 3. Structurally this family forms an extended helix that interacts with pfam00700. 2.34041e-25	sp|Q05203|FLA_BACHD Flagellin OS=Bacillus halodurans (strain ATCC BAA-125 / DSM 18197 / FERM 7344 / JCM 9153 / C-125) GN=hag PE=1 SV=1 1.6864e-64	tr|J3GXU0|J3GXU0_9PSED Flagellin OS=Pseudomonas sp. GM67 GN=PMI33_05641 PE=3 SV=1 0.0	GO:0005198, structural molecule activity;GO:0005576, extracellular region;GO:0009420, bacterial-type flagellum filament;GO:0071973, bacterial-type flagellum-dependent cell motility	K02406-ko02020 Two-component system;ko02040 Flagellar assembly;ko04626 Plant-pathogen interaction
TR0281	0.0001	167.09099999999998	-20.6722025971	0.0	0.0	down	PRK09404, sucA, 2-oxoglutarate dehydrogenase E1 component; Reviewed. 0.0	COG0567, SucA, 2-oxoglutarate dehydrogenase complex, dehydrogenase (E1) component, and related enzymes [Energy production and conversion]. 0.0	gi|639450263|ref|WP_024628292.1| MULTISPECIES: 2-oxoglutarate dehydrogenase subunit E1 [Paenibacillus] gi|701619863|gb|KGP85589.1| 2-oxoglutarate dehydrogenase [Paenibacillus sp. MAEPY2] gi|701621504|gb|KGP87192.1| 2-oxoglutarate dehydrogenase [Paenibacillus sp. MAEPY1] 0.0	gi|703594239|gb|CP006941.2| Paenibacillus polymyxa CR1, complete genome 5.05193e-120	pfam00676, E1_dh, Dehydrogenase E1 component. This family uses thiamine pyrophosphate as a cofactor. This family includes pyruvate dehydrogenase, 2-oxoglutarate dehydrogenase and 2-oxoisovalerate dehydrogenase. 4.2034e-13	sp|P23129|ODO1_BACSU 2-oxoglutarate dehydrogenase E1 component OS=Bacillus subtilis (strain 168) GN=odhA PE=3 SV=3 0.0	tr|A0A0A2UCD6|A0A0A2UCD6_9BACL 2-oxoglutarate dehydrogenase E1 component OS=Paenibacillus sp. MAEPY2 GN=odhA PE=3 SV=1 0.0	GO:0004591, oxoglutarate dehydrogenase (succinyl-transferring) activity;GO:0005829, cytosol;GO:0006096, glycolytic process;GO:0006099, tricarboxylic acid cycle;GO:0030976, thiamine pyrophosphate binding;GO:0045252, oxoglutarate dehydrogenase complex	K00164-ko01200 Carbon metabolism;ko00380 Tryptophan metabolism;ko00310 Lysine degradation;ko00020 Citrate cycle (TCA cycle)
TR1807	730.7489999999999	154.3	2.24363788786	0.0	0.0	up	pfam04957, RMF, Ribosome modulation factor. This protein associates with 70s ribosomes and converts them to a dimeric form (100S ribosomes) which appear during the transition from the exponential growth phase to the stationary phase of Escherichia coli cells. 2.008e-15	COG3130, Rmf, Ribosome modulation factor [Translation, ribosomal structure and biogenesis]. 1.51589e-14	gi|940054829|gb|KPW77777.1| Ribosome modulation factor [Pseudomonas amygdali pv. ciccaronei] gi|940091566|gb|KPX10747.1| Ribosome modulation factor [Pseudomonas syringae pv. daphniphylli] gi|940092066|gb|KPX11201.1| Ribosome modulation factor [Pseudomonas syringae pv. cunninghamiae] gi|940104370|gb|KPX22552.1| Ribosome modulation factor [Pseudomonas amygdali pv. dendropanacis] gi|940172164|gb|KPX…	gi|913659305|gb|CP010945.1| Pseudomonas fluorescens NCIMB 11764, complete genome 0.0	pfam04957, RMF, Ribosome modulation factor. This protein associates with 70s ribosomes and converts them to a dimeric form (100S ribosomes) which appear during the transition from the exponential growth phase to the stationary phase of Escherichia coli cells. 4.79729e-16	sp|Q48JX9|RMF_PSE14 Ribosome modulation factor OS=Pseudomonas savastanoi pv. phaseolicola (strain 1448A / Race 6) GN=rmf PE=3 SV=2 1.22789e-45	tr|A0A0P9UAM0|A0A0P9UAM0_PSEA0 Ribosome modulation factor OS=Pseudomonas amygdali pv. dendropanacis GN=ALO71_100697 PE=3 SV=1 3.46763e-53	GO:0005737, cytoplasm;GO:0006417, regulation of translation	-
TR0686	17.5464	89.8985	-2.35712198115	0.0	0.0	down	COG0841, AcrB, Cation/multidrug efflux pump [Defense mechanisms]. 8.2386e-75	COG0841, AcrB, Cation/multidrug efflux pump [Defense mechanisms]. 1.04766e-75	gi|495310732|ref|WP_008035480.1| cation/multidrug efflux pump [Pseudomonas sp. GM60] gi|398185742|gb|EJM73137.1| cation/multidrug efflux pump [Pseudomonas sp. GM60] 0.0	gi|913659305|gb|CP010945.1| Pseudomonas fluorescens NCIMB 11764, complete genome 0.0	pfam00873, ACR_tran, AcrB/AcrD/AcrF family. Members of this family are integral membrane proteins. Some are involved in drug resistance. AcrB cooperates with a membrane fusion protein, AcrA, and an outer membrane channel TolC. The structure shows the AcrB forms a homotrimer. 4.62584e-53	sp|P25197|NOLG_RHIME Nodulation protein NolG OS=Rhizobium meliloti (strain 1021) GN=nolG PE=3 SV=2 4.17115e-50	tr|J3GRY2|J3GRY2_9PSED Cation/multidrug efflux pump OS=Pseudomonas sp. GM60 GN=PMI32_05831 PE=3 SV=1 0.0	GO:0005215, transporter activity;GO:0009877, nodulation;GO:0016020, membrane;GO:0016021, integral component of membrane	-
TR0419	0.692445	162.901	-7.878080260489999	0.0	0.0	down	pfam09424, YqeY, Yqey-like protein. The function of this domain found in the YqeY protein is uncertain. 1.80318e-48	COG1610, COG1610, Uncharacterized conserved protein [Function unknown]. 3.30379e-48	gi|639450450|ref|WP_024628476.1| MULTISPECIES: aspartyl-tRNA amidotransferase [Paenibacillus] gi|701619218|gb|KGP84953.1| aspartyl-tRNA amidotransferase [Paenibacillus sp. MAEPY2] gi|701620023|gb|KGP85747.1| aspartyl-tRNA amidotransferase [Paenibacillus sp. MAEPY1] 2.19567e-95	gi|954041032|gb|CP013203.1| Paenibacillus sp. IHB B 3084, complete genome 0.0	pfam09424, YqeY, Yqey-like protein. The function of this domain found in the YqeY protein is uncertain. 4.30794e-49	sp|P54464|YQEY_BACSU Uncharacterized protein YqeY OS=Bacillus subtilis (strain 168) GN=yqeY PE=1 SV=1 7.4939e-46	tr|A0A0A2UDZ6|A0A0A2UDZ6_9BACL Aspartyl-tRNA amidotransferase OS=Paenibacillus sp. MAEPY2 GN=P364_0101845 PE=4 SV=1 1.25958e-95	GO:0016740, transferase activity;GO:0016884, carbon-nitrogen ligase activity, with glutamine as amido-N-donor	-
TR0370	47.123999999999995	236.484	-2.3272086682700004	0.0	0.0	down	cd08826, SPFH_eoslipins_u1, Uncharacterized prokaryotic subgroup of the stomatin-like proteins (slipins) family; belonging to the SPFH (stomatin, prohibitin, flotillin, and HflK/C) superfamily. This model summarizes a subgroup of the stomatin-like protein family (SLPs or slipins) that is found in bacteria and archaebacteria. The conserved domain common to the SPFH superfamily has also been referr…	COG0330, HflC, Membrane protease subunits, stomatin/prohibitin homologs [Posttranslational modification, protein turnover, chaperones]. 7.37868e-27	gi|495309959|ref|WP_008034707.1| MULTISPECIES: membrane protein [Pseudomonas] gi|398187404|gb|EJM74744.1| membrane protease subunit, stomatin/prohibitin [Pseudomonas sp. GM60] gi|398202011|gb|EJM88869.1| membrane protease subunit, stomatin/prohibitin [Pseudomonas sp. GM67] 4.07557e-128	gi|913659305|gb|CP010945.1| Pseudomonas fluorescens NCIMB 11764, complete genome 0.0	pfam01583, APS_kinase, Adenylylsulphate kinase. Enzyme that catalyzes the phosphorylation of adenylylsulphate to 3'-phosphoadenylylsulfate. This domain contains an ATP binding P-loop motif. 5.26509e-18	sp|O28852|Y1420_ARCFU Uncharacterized protein AF_1420 OS=Archaeoglobus fulgidus (strain ATCC 49558 / VC-16 / DSM 4304 / JCM 9628 / NBRC 100126) GN=AF_1420 PE=3 SV=1 1.39137e-65	tr|J2TKI6|J2TKI6_9PSED Membrane protease subunit, stomatin/prohibitin OS=Pseudomonas sp. GM60 GN=PMI32_05481 PE=4 SV=1 2.33801e-128	GO:0008233, peptidase activity;GO:0016020, membrane;GO:0016021, integral component of membrane	-
TR0749	10.2749	210.139	-4.354147680590001	0.0	0.0	down	PRK11269, PRK11269, glyoxylate carboligase; Provisional. 2.78624e-180	COG3960, COG3960, Glyoxylate carboligase [General function prediction only]. 1.12148e-177	gi|495302025|ref|WP_008026775.1| MULTISPECIES: glyoxylate carboligase [Pseudomonas] gi|398197909|gb|EJM84879.1| glyoxylate carboligase [Pseudomonas sp. GM60] gi|398201816|gb|EJM88683.1| glyoxylate carboligase [Pseudomonas sp. GM67] 0.0	gi|635284334|gb|CP005960.1| Pseudomonas mandelii JR-1, complete genome 0.0	pfam02776, TPP_enzyme_N, Thiamine pyrophosphate enzyme, N-terminal TPP binding domain. 1.03834e-45	sp|P0AEP7|GCL_ECOLI Glyoxylate carboligase OS=Escherichia coli (strain K12) GN=gcl PE=1 SV=2 3.53304e-164	tr|J2UD14|J2UD14_9PSED Glyoxylate carboligase OS=Pseudomonas sp. GM60 GN=PMI32_01554 PE=3 SV=1 0.0	GO:0000287, magnesium ion binding;GO:0009028, tartronate-semialdehyde synthase activity;GO:0009436, glyoxylate catabolic process;GO:0016874, ligase activity;GO:0030976, thiamine pyrophosphate binding;GO:0042802, identical protein binding;GO:0046296, glycolate catabolic process;GO:0071949, FAD binding	K01608-ko00630 Glyoxylate and dicarboxylate metabolism
TR0570	0.055392399999999994	268.704	-12.2440421296	0.0	0.0	down	PRK03137, PRK03137, 1-pyrroline-5-carboxylate dehydrogenase; Provisional. 1.38431e-177	COG4230, COG4230, Delta 1-pyrroline-5-carboxylate dehydrogenase [Energy production and conversion]. 6.27503e-61	gi|639454494|ref|WP_024632493.1| MULTISPECIES: L-glutamate gamma-semialdehyde dehydrogenase [Paenibacillus] gi|701613988|gb|KGP79820.1| 1-pyrroline-5-carboxylate dehydrogenase [Paenibacillus sp. MAEPY2] gi|701617518|gb|KGP83277.1| 1-pyrroline-5-carboxylate dehydrogenase [Paenibacillus sp. MAEPY1] 0.0	-	pfam00171, Aldedh, Aldehyde dehydrogenase family. This family of dehydrogenases act on aldehyde substrates. Members use NADP as a cofactor. The family includes the following members: The prototypical members are the aldehyde dehydrogenases EC:1.2.1.3. Succinate-semialdehyde dehydrogenase EC:1.2.1.16. Lactaldehyde dehydrogenase EC:1.2.1.22. Benzaldehyde dehydrogenase EC:1.2.1.28. Methylmalonate-se…	sp|A7GKJ4|ROCA_BACCN 1-pyrroline-5-carboxylate dehydrogenase OS=Bacillus cytotoxicus (strain DSM 22905 / CIP 110041 / 391-98 / NVH 391-98) GN=rocA PE=3 SV=1 0.0	tr|A0A0A2UE22|A0A0A2UE22_9BACL 1-pyrroline-5-carboxylate dehydrogenase OS=Paenibacillus sp. MAEPY2 GN=P364_0122685 PE=3 SV=1 0.0	GO:0003842, 1-pyrroline-5-carboxylate dehydrogenase activity;GO:0006537, glutamate biosynthetic process;GO:0010133, proline catabolic process to glutamate;GO:0016620, oxidoreductase activity, acting on the aldehyde or oxo group of donors, NAD or NADP as acceptor	K00294-ko00330 Arginine and proline metabolism;ko00250 Alanine, aspartate and glutamate metabolism
TR0428	75.0323	292.492	-1.9628134782	0.0	0.0	down	TIGR01228, Urocanate_hydratase, urocanate hydratase. This model represents the second of four enzymes involved in the degradation of histidine to glutamate. [Energy metabolism, Amino acids and amines]. 0.0	COG2987, HutU, Urocanate hydratase [Amino acid transport and metabolism]. 0.0	gi|495300517|ref|WP_008025267.1| MULTISPECIES: urocanate hydratase [Pseudomonas] gi|398199778|gb|EJM86713.1| urocanate hydratase [Pseudomonas sp. GM60] gi|398206554|gb|EJM93316.1| urocanate hydratase [Pseudomonas sp. GM67] 0.0	gi|953254167|emb|LN854573.1| Pseudomonas sp. URMO17WK12:I11 genome assembly Shine, chromosome : 1 0.0	pfam01175, Urocanase, Urocanase. 0.0	sp|C3K803|HUTU_PSEFS Urocanate hydratase OS=Pseudomonas fluorescens (strain SBW25) GN=hutU PE=3 SV=1 0.0	tr|J3BJI5|J3BJI5_9PSED Urocanate hydratase OS=Pseudomonas sp. GM60 GN=hutU PE=3 SV=1 0.0	GO:0005737, cytoplasm;GO:0016153, urocanate hydratase activity;GO:0019556, histidine catabolic process to glutamate and formamide;GO:0019557, histidine catabolic process to glutamate and formate	K01712-ko00340 Histidine metabolism
TR0966	0.144077	86.9861	-9.23780102618	0.0	0.0	down	PRK00405, rpoB, DNA-directed RNA polymerase subunit beta; Reviewed. 2.06672e-160	COG0085, RpoB, DNA-directed RNA polymerase, beta subunit/140 kD subunit [Transcription]. 5.64747e-121	gi|639455605|ref|WP_024633593.1| MULTISPECIES: DNA-directed RNA polymerase subunit beta [Paenibacillus] gi|701612643|gb|KGP78504.1| DNA-directed RNA polymerase subunit beta [Paenibacillus sp. MAEPY2] gi|701618115|gb|KGP83867.1| DNA-directed RNA polymerase subunit beta [Paenibacillus sp. MAEPY1] 0.0	gi|1022704109|gb|CP015286.1| Paenibacillus glucanolyticus strain 5162 genome 0.0	pfam04565, RNA_pol_Rpb2_3, RNA polymerase Rpb2, domain 3. RNA polymerases catalyze the DNA dependent polymerization of RNA. Prokaryotes contain a single RNA polymerase compared to three in eukaryotes (not including mitochondrial. and chloroplast polymerases). Domain 3, s also known as the fork domain and is proximal to catalytic site. 8.23503e-26	sp|C0ZIH0|RPOB_BREBN DNA-directed RNA polymerase subunit beta OS=Brevibacillus brevis (strain 47 / JCM 6285 / NBRC 100599) GN=rpoB PE=3 SV=1 0.0	tr|A0A0A2TS48|A0A0A2TS48_9BACL DNA-directed RNA polymerase subunit beta OS=Paenibacillus sp. MAEPY2 GN=rpoB PE=3 SV=1 0.0	GO:0003677, DNA binding;GO:0003899, DNA-directed 5'-3' RNA polymerase activity;GO:0006351, transcription, DNA-templated;GO:0032549, ribonucleoside binding	K03043-ko03020 RNA polymerase;ko00230 Purine metabolism;ko00240 Pyrimidine metabolism
TR1151	0.022719999999999997	106.398	-12.193220577	0.0	0.0	down	PRK09287, PRK09287, 6-phosphogluconate dehydrogenase; Validated. 0.0	COG0362, Gnd, 6-phosphogluconate dehydrogenase [Carbohydrate transport and metabolism]. 0.0	gi|639452507|ref|WP_024630524.1| MULTISPECIES: phosphogluconate dehydrogenase (NADP(+)-dependent, decarboxylating) [Paenibacillus] gi|701616731|gb|KGP82498.1| 6-phosphogluconate dehydrogenase [Paenibacillus sp. MAEPY2] gi|701623575|gb|KGP89210.1| 6-phosphogluconate dehydrogenase [Paenibacillus sp. MAEPY1] 0.0	gi|770340737|gb|CP000154.2| Paenibacillus polymyxa E681, complete genome 0.0	pfam00393, 6PGD, 6-phosphogluconate dehydrogenase, C-terminal domain. This family represents the C-terminal all-alpha domain of 6-phosphogluconate dehydrogenase. The domain contains two structural repeats of 5 helices each. 6.80964e-131	sp|P80859|6PGD_BACSU 6-phosphogluconate dehydrogenase, NADP(+)-dependent, decarboxylating OS=Bacillus subtilis (strain 168) GN=gndA PE=1 SV=4 0.0	tr|A0A0A2U718|A0A0A2U718_9BACL 6-phosphogluconate dehydrogenase, decarboxylating OS=Paenibacillus sp. MAEPY2 GN=P364_0112430 PE=3 SV=1 0.0	GO:0004616, phosphogluconate dehydrogenase (decarboxylating) activity;GO:0006098, pentose-phosphate shunt;GO:0019521, D-gluconate metabolic process	K00033-ko00480 Glutathione metabolism;ko00030 Pentose phosphate pathway;ko01200 Carbon metabolism
TR2656	78.0025	24.489	1.6713865003200001	0.0	0.0	up	PRK09577, PRK09577, multidrug efflux protein; Reviewed. 0.0	COG0841, AcrB, Cation/multidrug efflux pump [Defense mechanisms]. 3.65666e-148	gi|495312093|ref|WP_008036841.1| multidrug efflux RND transporter permease subunit [Pseudomonas sp. GM67] gi|398205561|gb|EJM92341.1| hydrophobe/amphiphile efflux-1 (HAE1) family transporter [Pseudomonas sp. GM67] 0.0	gi|913659305|gb|CP010945.1| Pseudomonas fluorescens NCIMB 11764, complete genome 0.0	pfam00873, ACR_tran, AcrB/AcrD/AcrF family. Members of this family are integral membrane proteins. Some are involved in drug resistance. AcrB cooperates with a membrane fusion protein, AcrA, and an outer membrane channel TolC. The structure shows the AcrB forms a homotrimer. 1.91509e-131	sp|P24177|ACRD_ECOLI Probable aminoglycoside efflux pump OS=Escherichia coli (strain K12) GN=acrD PE=3 SV=3 1.74939e-174	tr|J2UI86|J2UI86_9PSED Hydrophobe/amphiphile efflux-1 (HAE1) family transporter OS=Pseudomonas sp. GM67 GN=PMI33_00598 PE=3 SV=1 0.0	GO:0005215, transporter activity;GO:0005886, plasma membrane;GO:0006855, drug transmembrane transport;GO:0015238, drug transmembrane transporter activity;GO:0015307, drug:proton antiporter activity;GO:0016020, membrane;GO:0016021, integral component of membrane;GO:0042493, response to drug	-
TR0699	0.0181619	82.3471	-12.1465869909	0.0	0.0	down	TIGR01979, Probable_cysteine_desulfurase, cysteine desulfurases, SufSfamily. This model represents a subfamily of NifS-related cysteine desulfurases involved in FeS cluster formation needed for nitrogen fixation among other vital functions. Many cysteine desulfurases are also active as selenocysteine lyase and/or cysteine sulfinate desulfinase. This subfamily is associated with the six-gene SUF s…	COG0520, csdA, Selenocysteine lyase/Cysteine desulfurase [Posttranslational modification, protein turnover, chaperones]. 5.3203e-135	gi|639451071|ref|WP_024629094.1| MULTISPECIES: Fe-S cluster assembly protein SufD [Paenibacillus] gi|701615744|gb|KGP81524.1| Fe-S cluster assembly protein SufD [Paenibacillus sp. MAEPY1] gi|701618522|gb|KGP84266.1| Fe-S cluster assembly protein SufD [Paenibacillus sp. MAEPY2] 0.0	gi|357198889|gb|CP003107.1| Paenibacillus terrae HPL-003, complete genome 0.0	pfam00266, Aminotran_5, Aminotransferase class-V. This domain is found in amino transferases, and other enzymes including cysteine desulphurase EC:4.4.1.-. 3.38657e-131	sp|O32164|SUFS_BACSU Cysteine desulfurase SufS OS=Bacillus subtilis (strain 168) GN=sufS PE=1 SV=1 0.0	tr|A0A0A2UCT4|A0A0A2UCT4_9BACL Fe-S cluster assembly protein SufD OS=Paenibacillus sp. MAEPY2 GN=P364_0105015 PE=4 SV=1 0.0	GO:0006534, cysteine metabolic process;GO:0016226, iron-sulfur cluster assembly;GO:0030170, pyridoxal phosphate binding;GO:0031071, cysteine desulfurase activity	K11717-ko00450 Selenocompound metabolism
TR0463	0.213131	232.423	-10.0907966769	0.0	0.0	down	PRK10525, PRK10525, cytochrome o ubiquinol oxidase subunit II; Provisional. 2.65018e-81	COG1622, CyoA, Heme/copper-type cytochrome/quinol oxidases, subunit 2 [Energy production and conversion]. 4.2155e-56	gi|1025832733|ref|WP_063566558.1| cytochrome ubiquinol oxidase subunit II [Paenibacillus sp. O199] 0.0	-	-	sp|Q9I427|CYOA_PSEAE Cytochrome bo(3) ubiquinol oxidase subunit 2 OS=Pseudomonas aeruginosa (strain ATCC 15692 / PAO1 / 1C / PRS 101 / LMG 12228) GN=cyoA PE=3 SV=1 1.94398e-84	tr|A0A0M9BR43|A0A0M9BR43_9BACL Quinol oxidase subunit 2 OS=Paenibacillus sp. A59 GN=AMS66_07055 PE=3 SV=1 0.0	GO:0004129, cytochrome-c oxidase activity;GO:0005507, copper ion binding;GO:0005886, plasma membrane;GO:0008827, cytochrome o ubiquinol oxidase activity;GO:0009486, cytochrome bo3 ubiquinol oxidase activity;GO:0016021, integral component of membrane;GO:0022900, electron transport chain;GO:0070469, respiratory chain	K02826-ko00190 Oxidative phosphorylation
TR0123	132.783	298.29200000000003	-1.16765483352	0.0	0.0	down	PRK00024, PRK00024, hypothetical protein; Reviewed. 5.04962e-43	COG2003, RadC, DNA repair proteins [DNA replication, recombination, and repair]. 5.96966e-41	gi|489499151|ref|WP_003404059.1| hypothetical protein [Pseudomonas syringae] gi|330972249|gb|EGH72315.1| hypothetical protein PSYAR_17300 [Pseudomonas syringae pv. aceris str. M302273] gi|918454856|gb|KOG01248.1| Uncharacterized protein ABJ98_2892 [Pseudomonas syringae pv. aceris] gi|939997156|gb|KPW23683.1| Uncharacterized protein ALO91_01153 [Pseudomonas syringae pv. aceris] 0.0	gi|635284334|gb|CP005960.1| Pseudomonas mandelii JR-1, complete genome 1.18575e-109	pfam14461, Prok-E2_B, Prokaryotic E2 family B. A member of the E2/UBC superfamily of proteins found in several bacteria. The active site residues are similar to the eukaryotic E2 proteins but lack the conserved asparagine. Members of this family are usually fused to an E1 domain at the C-terminus. The protein is usually in the gene neighborhood of a gene encoding a member of the pol-beta nucleoti…	sp|Q9KVG7|DNCV_VIBCH Cyclic GMP-AMP synthase OS=Vibrio cholerae serotype O1 (strain ATCC 39315 / El Tor Inaba N16961) GN=dncV PE=1 SV=1 9.13326e-168	tr|A0A0L8III0|A0A0L8III0_PSESX Uncharacterized protein OS=Pseudomonas syringae pv. aceris GN=ALO91_01153 PE=4 SV=1 0.0	GO:0005524, ATP binding;GO:0005525, GTP binding;GO:0008641, ubiquitin-like modifier activating enzyme activity;GO:0009190, cyclic nucleotide biosynthetic process;GO:0009405, pathogenesis;GO:0046872, metal ion binding;GO:0050922, negative regulation of chemotaxis;GO:0052621, diguanylate cyclase activity;GO:0061501, cyclic-GMP-AMP synthase activity	-
TR0581	46.8885	128.828	-1.45814015676	0.0	0.0	down	PRK05849, PRK05849, hypothetical protein; Provisional. 0.0	COG0529, CysC, Adenylylsulfate kinase and related kinases [Inorganic ion transport and metabolism]. 1.0638e-23	gi|495317541|ref|WP_008042288.1| phosphoenolpyruvate synthase [Pseudomonas sp. GM67] gi|398196633|gb|EJM83634.1| phosphoenolpyruvate synthase/pyruvate phosphate dikinase [Pseudomonas sp. GM67] 0.0	gi|253992019|gb|CP000094.2| Pseudomonas fluorescens Pf0-1, complete genome 0.0	pfam01583, APS_kinase, Adenylylsulphate kinase. Enzyme that catalyzes the phosphorylation of adenylylsulphate to 3'-phosphoadenylylsulfate. This domain contains an ATP binding P-loop motif. 2.43756e-21	sp|Q3KFG8|Y1745_PSEPF UPF0145 protein Pfl01_1745 OS=Pseudomonas fluorescens (strain Pf0-1) GN=Pfl01_1745 PE=3 SV=1 3.18486e-58	tr|J2U9M5|J2U9M5_9PSED Phosphoenolpyruvate synthase/pyruvate phosphate dikinase OS=Pseudomonas sp. GM67 GN=PMI33_04302 PE=4 SV=1 0.0	GO:0005524, ATP binding;GO:0016301, kinase activity	K00860-ko00230 Purine metabolism;ko00920 Sulfur metabolism
TR0523	0.0365691	158.001	-12.0770209479	0.0	0.0	down	PRK05678, PRK05678, succinyl-CoA synthetase subunit alpha; Validated. 5.48429e-142	COG0074, SucD, Succinyl-CoA synthetase, alpha subunit [Energy production and conversion]. 8.44029e-129	gi|639452184|ref|WP_024630202.1| MULTISPECIES: succinate--CoA ligase subunit alpha [Paenibacillus] gi|701615099|gb|KGP80912.1| succinyl-CoA synthetase subsunit alpha [Paenibacillus sp. MAEPY1] gi|701617079|gb|KGP82842.1| succinyl-CoA synthetase subsunit alpha [Paenibacillus sp. MAEPY2] gi|926567931|gb|KOY13447.1| succinyl-CoA synthetase subunit alpha [Paenibacillus sp. A59] 0.0	gi|247541662|gb|CP001656.1| Paenibacillus sp. JDR-2, complete genome 2.69548e-116	pfam02629, CoA_binding, CoA binding domain. This domain has a Rossmann fold and is found in a number of proteins including succinyl CoA synthetases, malate and ATP-citrate ligases. 1.10936e-16	sp|P80865|SUCD_BACSU Succinyl-CoA ligase [ADP-forming] subunit alpha OS=Bacillus subtilis (strain 168) GN=sucD PE=1 SV=3 7.46613e-162	tr|A0A0N0C2W7|A0A0N0C2W7_9BACL Succinyl-CoA ligase [ADP-forming] subunit alpha OS=Paenibacillus sp. A59 GN=AMS66_27460 PE=3 SV=1 0.0	GO:0004775, succinate-CoA ligase (ADP-forming) activity;GO:0005524, ATP binding;GO:0005829, cytosol;GO:0006099, tricarboxylic acid cycle;GO:0006104, succinyl-CoA metabolic process;GO:0006105, succinate metabolic process;GO:0008152, metabolic process;GO:0009142, nucleoside triphosphate biosynthetic process;GO:0009361, succinate-CoA ligase complex (ADP-forming);GO:0048037, cofactor binding	K01902-ko00020 Citrate cycle (TCA cycle);ko00640 Propanoate metabolism;ko01200 Carbon metabolism;ko00720 Carbon fixation pathways in prokaryotes;ko00660 C5-Branched dibasic acid metabolism
TR1402	4.15245	80.7201	-4.28089325993	0.0	0.0	down	PRK07044, PRK07044, aldolase II superfamily protein; Provisional. 1.33597e-88	COG0111, SerA, Phosphoglycerate dehydrogenase and related dehydrogenases [Amino acid transport and metabolism]. 2.48128e-37	gi|495303252|ref|WP_008028002.1| glyoxylate/hydroxypyruvate reductase A [Pseudomonas sp. GM60] gi|398196516|gb|EJM83518.1| phosphoglycerate dehydrogenase-like oxidoreductase [Pseudomonas sp. GM60] 0.0	gi|913659305|gb|CP010945.1| Pseudomonas fluorescens NCIMB 11764, complete genome 0.0	pfam02826, 2-Hacid_dh_C, D-isomer specific 2-hydroxyacid dehydrogenase, NAD binding domain. This domain is inserted into the catalytic domain, the large dehydrogenase and D-lactate dehydrogenase families in SCOP. N-terminal portion of which is represented by family pfam00389. 1.6416e-24	sp|Q9A8Z4|Y1201_CAUCR Putative aldolase class 2 protein CC_1201 OS=Caulobacter crescentus (strain ATCC 19089 / CB15) GN=CC_1201 PE=3 SV=2 3.66416e-66	tr|J3BE86|J3BE86_9PSED Phosphoglycerate dehydrogenase-like oxidoreductase OS=Pseudomonas sp. GM60 GN=PMI32_02177 PE=4 SV=1 0.0	GO:0046872, metal ion binding;GO:0051287, NAD binding;GO:0055114, oxidation-reduction process	K12972-ko00260 Glycine, serine and threonine metabolism;ko00630 Glyoxylate and dicarboxylate metabolism;ko00620 Pyruvate metabolism
TR0348	40.5437	193.949	-2.25812767773	0.0	0.0	down	TIGR03810, arginine-ornithine_antiporter, arginine-ornithine antiporter. Members of this protein family are the arginine/ornithine antiporter, ArcD. This exchanger of ornithine for arginine occurs in a system with arginine deiminase, ornithine carbamoyltransferase, and carbamate kinase, with together turn arginine to ornithine with the generation of ATP and release of CO2. [Transport and binding …	COG0531, PotE, Amino acid transporters [Amino acid transport and metabolism]. 1.72255e-06	gi|974592720|ref|WP_059182950.1| arginine-ornithine antiporter [Pseudomonas sp. URMO17WK12:I11] gi|953259751|emb|CRL52564.1| Arginine/ornithine antiporter [Pseudomonas sp. URMO17WK12:I11] 0.0	gi|913659305|gb|CP010945.1| Pseudomonas fluorescens NCIMB 11764, complete genome 0.0	-	sp|P18275|ARCD_PSEAE Arginine/ornithine antiporter OS=Pseudomonas aeruginosa (strain ATCC 15692 / PAO1 / 1C / PRS 101 / LMG 12228) GN=arcD PE=1 SV=1 1.96701e-128	tr|A0A0S4I367|A0A0S4I367_9PSED Arginine/ornithine antiporter OS=Pseudomonas sp. URMO17WK12:I11 GN=arcD_3 PE=4 SV=1 0.0	GO:0005887, integral component of plasma membrane;GO:0006527, arginine catabolic process;GO:0015179, L-amino acid transmembrane transporter activity;GO:0019546, arginine deiminase pathway;GO:0043858, arginine:ornithine antiporter activity	-
TR0080	161.97799999999998	468.564	-1.5324482372400001	0.0	0.0	down	pfam01121, CoaE, Dephospho-CoA kinase. This family catalyzes the phosphorylation of the 3'-hydroxyl group of dephosphocoenzyme A to form Coenzyme A EC:2.7.1.24. This enzyme uses ATP in its reaction. 2.39172e-61	COG0237, CoaE, Dephospho-CoA kinase [Coenzyme metabolism]. 2.05194e-44	gi|495308459|ref|WP_008033208.1| N-methyltransferase [Pseudomonas sp. GM60] gi|398190542|gb|EJM77764.1| prepilin signal peptidase PulO-like peptidase [Pseudomonas sp. GM60] 2.50284e-175	gi|913659305|gb|CP010945.1| Pseudomonas fluorescens NCIMB 11764, complete genome 0.0	pfam01121, CoaE, Dephospho-CoA kinase. This family catalyzes the phosphorylation of the 3'-hydroxyl group of dephosphocoenzyme A to form Coenzyme A EC:2.7.1.24. This enzyme uses ATP in its reaction. 5.71402e-62	sp|Q3K6P4|COAE_PSEPF Dephospho-CoA kinase OS=Pseudomonas fluorescens (strain Pf0-1) GN=coaE PE=3 SV=1 4.01582e-131	tr|J2TTG3|J2TTG3_9PSED Type 4 prepilin-like proteins leader peptide-processing enzyme OS=Pseudomonas sp. GM60 GN=PMI32_04817 PE=3 SV=1 1.43579e-175	GO:0004140, dephospho-CoA kinase activity;GO:0004190, aspartic-type endopeptidase activity;GO:0005524, ATP binding;GO:0005737, cytoplasm;GO:0005886, plasma membrane;GO:0008168, methyltransferase activity;GO:0015937, coenzyme A biosynthetic process;GO:0016021, integral component of membrane	K00859-ko00770 Pantothenate and CoA biosynthesis
TR0935	30.0086	146.095	-2.2834588846	0.0	0.0	down	PRK10744, pstB, phosphate transporter ATP-binding protein; Provisional. 2.22632e-11	COG0640, ArsR, Predicted transcriptional regulators [Transcription]. 5.4669e-11	gi|654453267|ref|WP_027923705.1| MULTISPECIES: hypothetical protein [Pseudomonas] gi|953259460|emb|CRL52273.1| hypothetical protein PSHI_54780 [Pseudomonas sp. URMO17WK12:I11] 1.5616e-70	gi|913659305|gb|CP010945.1| Pseudomonas fluorescens NCIMB 11764, complete genome 0.0	-	sp|Q87AD5|BIGR_XYLFT Biofilm growth-associated repressor OS=Xylella fastidiosa (strain Temecula1 / ATCC 700964) GN=bigR PE=3 SV=1 3.58278e-22	tr|A0A0S4I2I7|A0A0S4I2I7_9PSED Uncharacterized protein OS=Pseudomonas sp. URMO17WK12:I11 GN=PSHI_54780 PE=4 SV=1 8.9584e-71	GO:0003677, DNA binding;GO:0003700, DNA binding transcription factor activity;GO:0006351, transcription, DNA-templated;GO:0016021, integral component of membrane	-
TR1253	3.12778	65.6452	-4.39147857874	0.0	0.0	down	TIGR03243, arg_catab_AOST, arginine and ornithine succinyltransferase subunits. In many bacteria, the sole member of this protein family is arginine N-succinyltransferase (EC 2.3.1.109), the AstA protein of the arginine succinyltransferase (ast) pathway. However, in Pseudomonas aeruginosa and several other species, a tandem gene pair encodes alpha and beta subunits of a heterodimer that is design…	COG3138, AstA, Arginine/ornithine N-succinyltransferase beta subunit [Amino acid transport and metabolism]. 1.01983e-110	gi|495313631|ref|WP_008038379.1| arginine N-succinyltransferase [Pseudomonas sp. GM67] gi|398203641|gb|EJM90459.1| arginine N-succinyltransferase [Pseudomonas sp. GM67] 0.0	gi|937308631|gb|CP012830.1| Pseudomonas fluorescens strain FW300-N2E3, complete genome 0.0	pfam04958, AstA, Arginine N-succinyltransferase beta subunit. Arginine N-succinyltransferase EC:2.3.1.109 catalyzes the transfer of succinyl-CoA to arginine to produce succinyl-arginine. This is the first step in arginine catabolism by the arginine succinyltransferase pathway. 1.69943e-108	sp|P80358|ASTG_PSEAE Arginine N-succinyltransferase subunit beta OS=Pseudomonas aeruginosa (strain ATCC 15692 / PAO1 / 1C / PRS 101 / LMG 12228) GN=aruG PE=1 SV=2 5.30429e-156	tr|J2UTH7|J2UTH7_9PSED Arginine N-succinyltransferase OS=Pseudomonas sp. GM67 GN=PMI33_01681 PE=4 SV=1 0.0	GO:0008791, arginine N-succinyltransferase activity;GO:0019545, arginine catabolic process to succinate	-
TR0584	23.2242	117.586	-2.3400154942299998	0.0	0.0	down	PRK15447, PRK15447, putative protease; Provisional. 2.04258e-92	COG0826, COG0826, Collagenase and related proteases [Posttranslational modification, protein turnover, chaperones]. 4.48694e-44	gi|495310034|ref|WP_008034782.1| MULTISPECIES: protease [Pseudomonas] gi|398187168|gb|EJM74520.1| collagenase-like protease [Pseudomonas sp. GM60] gi|398191978|gb|EJM79150.1| collagenase-like protease [Pseudomonas sp. GM67] 0.0	gi|937308631|gb|CP012830.1| Pseudomonas fluorescens strain FW300-N2E3, complete genome 0.0	pfam01136, Peptidase_U32, Peptidase family U32. 7.77673e-27	sp|P45527|YHBU_ECOLI Uncharacterized protease YhbU OS=Escherichia coli (strain K12) GN=yhbU PE=1 SV=1 1.77207e-151	tr|J3GTC4|J3GTC4_9PSED Collagenase-like protease OS=Pseudomonas sp. GM60 GN=PMI32_05501 PE=4 SV=1 0.0	GO:0008233, peptidase activity	-
TR1748	96.1677	45.8652	1.06815248427	0.0	0.0	up	COG1271, CydA, Cytochrome bd-type quinol oxidase, subunit 1 [Energy production and conversion]. 5.14537e-123	COG1271, CydA, Cytochrome bd-type quinol oxidase, subunit 1 [Energy production and conversion]. 6.54311e-124	gi|495315548|ref|WP_008040295.1| cytochrome d ubiquinol oxidase subunit I [Pseudomonas sp. GM67] gi|398201115|gb|EJM88003.1| cytochrome bd-type quinol oxidase, subunit 1 [Pseudomonas sp. GM67] 0.0	gi|913659305|gb|CP010945.1| Pseudomonas fluorescens NCIMB 11764, complete genome 0.0	pfam01654, Cyt_bd_oxida_I, Cytochrome bd terminal oxidase subunit I. This family are the alternative oxidases found in many bacteria which oxidize ubiquinol and reduce oxygen as part of the electron transport chain. This family is the subunit I of the oxidase E. coli has two copies of the oxidase, bo and bd', both of which are represented here In some nitrogen fixing bacteria, e.g. Klebsiella pne…	sp|P94364|CYDA_BACSU Cytochrome bd ubiquinol oxidase subunit 1 OS=Bacillus subtilis (strain 168) GN=cydA PE=3 SV=1 1.90983e-79	tr|J3BLP0|J3BLP0_9PSED Cytochrome bd-type quinol oxidase, subunit 1 OS=Pseudomonas sp. GM67 GN=PMI33_02857 PE=4 SV=1 0.0	GO:0005886, plasma membrane;GO:0009055, electron transfer activity;GO:0016021, integral component of membrane;GO:0016682, oxidoreductase activity, acting on diphenols and related substances as donors, oxygen as acceptor;GO:0019646, aerobic electron transport chain;GO:0046872, metal ion binding;GO:0070069, cytochrome complex	K00425-ko00190 Oxidative phosphorylation;ko02020 Two-component system
TR1137	13.1857	89.5476	-2.76368060374	0.0	0.0	down	PRK14017, PRK14017, galactonate dehydratase; Provisional. 0.0	COG4948, COG4948, L-alanine-DL-glutamate epimerase and related enzymes of enolase superfamily [Cell envelope biogenesis, outer membrane / General function prediction only]. 4.1721e-65	gi|495179125|ref|WP_007903915.1| MULTISPECIES: galactonate dehydratase [Pseudomonas] gi|398107412|gb|EJL97411.1| enolase superfamily enzyme related to L-alanine-DL-glutamate epimerase [Pseudomonas sp. GM102] gi|398119682|gb|EJM09364.1| enolase superfamily enzyme related to L-alanine-DL-glutamate epimerase [Pseudomonas sp. GM18] gi|398130112|gb|EJM19460.1| enolase superfamily enzyme related to L-a…	gi|913659305|gb|CP010945.1| Pseudomonas fluorescens NCIMB 11764, complete genome 0.0	pfam05035, DGOK, 2-keto-3-deoxy-galactonokinase. 2-keto-3-deoxy-galactonokinase EC:2.7.1.58 catalyzes the second step in D-galactonate degradation. 6.08235e-61	sp|B2UCA8|DGOD_RALPJ D-galactonate dehydratase OS=Ralstonia pickettii (strain 12J) GN=dgoD PE=1 SV=1 2.12958e-166	tr|J3EU93|J3EU93_9PSED Enolase superfamily enzyme related to L-alanine-DL-glutamate epimerase OS=Pseudomonas sp. GM21 GN=PMI22_02811 PE=4 SV=1 0.0	GO:0000287, magnesium ion binding;GO:0003824, catalytic activity;GO:0008869, galactonate dehydratase activity;GO:0009063, cellular amino acid catabolic process;GO:0034194, D-galactonate catabolic process	K01684-ko00052 Galactose metabolism
TR1017	0.296076	91.3844	-8.26983654724	0.0	0.0	down	PRK09216, rplM, 50S ribosomal protein L13; Reviewed. 3.59859e-61	COG0102, RplM, Ribosomal protein L13 [Translation, ribosomal structure and biogenesis]. 1.70106e-57	gi|639455577|ref|WP_024633565.1| MULTISPECIES: tRNA pseudouridine(38,39,40) synthase TruA [Paenibacillus] gi|701612607|gb|KGP78468.1| tRNA pseudouridine synthase A [Paenibacillus sp. MAEPY2] gi|701618079|gb|KGP83831.1| tRNA pseudouridine synthase A [Paenibacillus sp. MAEPY1] 3.54228e-148	gi|703594239|gb|CP006941.2| Paenibacillus polymyxa CR1, complete genome 0.0	pfam00572, Ribosomal_L13, Ribosomal protein L13. 6.6439e-55	sp|C5D3V0|RL13_GEOSW 50S ribosomal protein L13 OS=Geobacillus sp. (strain WCH70) GN=rplM PE=3 SV=1 7.94032e-71	tr|A0A0A2TVF9|A0A0A2TVF9_9BACL tRNA pseudouridine synthase A OS=Paenibacillus sp. MAEPY2 GN=truA PE=3 SV=1 2.03208e-148	GO:0003723, RNA binding;GO:0003735, structural constituent of ribosome;GO:0005840, ribosome;GO:0006412, translation;GO:0009982, pseudouridine synthase activity;GO:0031119, tRNA pseudouridine synthesis	K02871-ko03010 Ribosome
TR1256	743.702	216.96099999999998	1.7772889187599998	0.0	0.0	up	-	-	gi|398192920|gb|EJM80044.1| hypothetical protein PMI32_03769, partial [Pseudomonas sp. GM60] 1.28355e-38	gi|913659305|gb|CP010945.1| Pseudomonas fluorescens NCIMB 11764, complete genome 5.79117e-152	-	-	tr|J2TZR1|J2TZR1_9PSED Uncharacterized protein (Fragment) OS=Pseudomonas sp. GM60 GN=PMI32_03769 PE=4 SV=1 7.36329e-39	-	-
TR1056	28.4704	107.166	-1.9123125942900001	0.0	0.0	down	COG4175, ProV, ABC-type proline/glycine betaine transport system, ATPase component [Amino acid transport and metabolism]. 2.25796e-113	COG4175, ProV, ABC-type proline/glycine betaine transport system, ATPase component [Amino acid transport and metabolism]. 2.87133e-114	gi|495311839|ref|WP_008036587.1| sulfonate ABC transporter substrate-binding protein [Pseudomonas sp. GM67] gi|398206555|gb|EJM93317.1| purine-cytosine permease-like transporter [Pseudomonas sp. GM67] 0.0	gi|913659305|gb|CP010945.1| Pseudomonas fluorescens NCIMB 11764, complete genome 0.0	pfam04069, OpuAC, Substrate binding domain of ABC-type glycine betaine transport system. Part of a high affinity multicomponent binding-protein-dependent transport system involved in bacterial osmoregulation. This domain is often fused to the permease component of the transporter complex. Family members are often integral membrane proteins or predicted to be attached to the membrane by a lipid an…	sp|P17328|PROV_SALTY Glycine betaine/proline betaine transport system ATP-binding protein ProV OS=Salmonella typhimurium (strain LT2 / SGSC1412 / ATCC 700720) GN=proV PE=2 SV=2 2.2311e-98	tr|J3HEZ9|J3HEZ9_9PSED Purine-cytosine permease-like transporter OS=Pseudomonas sp. GM67 GN=PMI33_00443 PE=3 SV=1 0.0	GO:0005215, transporter activity;GO:0005524, ATP binding;GO:0005886, plasma membrane;GO:0006865, amino acid transport;GO:0016021, integral component of membrane;GO:0016887, ATPase activity;GO:0031460, glycine betaine transport;GO:0055085, transmembrane transport;GO:0071470, cellular response to osmotic stress	-
TR0894	0.16086099999999998	150.533	-9.87004948165	0.0	0.0	down	PRK06676, rpsA, 30S ribosomal protein S1; Reviewed. 9.07652e-107	COG0539, RpsA, Ribosomal protein S1 [Translation, ribosomal structure and biogenesis]. 9.38485e-73	gi|639452667|ref|WP_024630684.1| MULTISPECIES: 30S ribosomal protein S1 [Paenibacillus] gi|701616869|gb|KGP82636.1| 30S ribosomal protein S1 [Paenibacillus sp. MAEPY2] gi|701623436|gb|KGP89071.1| 30S ribosomal protein S1 [Paenibacillus sp. MAEPY1] 0.0	gi|723613681|gb|CP009909.1| Paenibacillus polymyxa strain CF05 genome 0.0	pfam00575, S1, S1 RNA binding domain. The S1 domain occurs in a wide range of RNA associated proteins. It is structurally similar to cold shock protein which binds nucleic acids. The S1 domain has an OB-fold structure. 3.27873e-07	sp|P38494|RS1H_BACSU 30S ribosomal protein S1 homolog OS=Bacillus subtilis (strain 168) GN=ypfD PE=1 SV=1 1.7245e-116	tr|A0A0A2U804|A0A0A2U804_9BACL 30S ribosomal protein S1 OS=Paenibacillus sp. MAEPY2 GN=P364_0113255 PE=4 SV=1 0.0	GO:0003723, RNA binding;GO:0003735, structural constituent of ribosome;GO:0005840, ribosome;GO:0006412, translation	K02945-ko03010 Ribosome
TR0707	0.21253000000000002	85.6438	-8.65453849757	0.0	0.0	down	TIGR00959, Signal_recognition_particle_protein, signal recognition particle protein. This model represents Ffh (Fifty-Four Homolog), the protein component that forms the bacterial (and organellar) signal recognition particle together with a 4.5S RNA. Ffh is a GTPase homologous to eukaryotic SRP54 and also to the GTPase FtsY (TIGR00064) that is the receptor for the signal recognition particle. [Pr…	COG0541, Ffh, Signal recognition particle GTPase [Intracellular trafficking and secretion]. 3.55756e-136	gi|1025830837|ref|WP_063564662.1| signal recognition particle protein [Paenibacillus sp. O199] 0.0	gi|954041032|gb|CP013203.1| Paenibacillus sp. IHB B 3084, complete genome 0.0	pfam00448, SRP54, SRP54-type protein, GTPase domain. This family includes relatives of the G-domain of the SRP54 family of proteins. 8.24895e-61	sp|P37105|SRP54_BACSU Signal recognition particle protein OS=Bacillus subtilis (strain 168) GN=ffh PE=1 SV=1 0.0	tr|A0A0M9BJA1|A0A0M9BJA1_9BACL Signal recognition particle protein OS=Paenibacillus sp. A59 GN=ffh PE=3 SV=1 0.0	GO:0003924, GTPase activity;GO:0005525, GTP binding;GO:0006614, SRP-dependent cotranslational protein targeting to membrane;GO:0008312, 7S RNA binding;GO:0048500, signal recognition particle	K03106-ko03070 Bacterial secretion system;ko02024 Quorum sensing;ko03060 Protein export
TR0136	128.769	394.858	-1.61654860115	0.0	0.0	down	PRK12606, PRK12606, GTP cyclohydrolase I; Reviewed. 6.23458e-88	COG0302, FolE, GTP cyclohydrolase I [Coenzyme metabolism]. 3.99629e-75	gi|495318051|ref|WP_008042798.1| alginate lyase [Pseudomonas sp. GM67] gi|398195550|gb|EJM82589.1| Alginate lyase [Pseudomonas sp. GM67] 3.17525e-144	gi|913659305|gb|CP010945.1| Pseudomonas fluorescens NCIMB 11764, complete genome 0.0	pfam01227, GTP_cyclohydroI, GTP cyclohydrolase I. This family includes GTP cyclohydrolase enzymes and a family of related bacterial proteins. 1.03448e-68	sp|Q884Q3|GCH12_PSESM GTP cyclohydrolase 1 2 OS=Pseudomonas syringae pv. tomato (strain DC3000) GN=folE2 PE=3 SV=1 4.18519e-121	tr|J2U6T0|J2U6T0_9PSED Alginate lyase OS=Pseudomonas sp. GM67 GN=PMI33_04611 PE=4 SV=1 1.82153e-144	GO:0003934, GTP cyclohydrolase I activity;GO:0005525, GTP binding;GO:0005737, cytoplasm;GO:0006730, one-carbon metabolic process;GO:0008270, zinc ion binding;GO:0016829, lyase activity;GO:0035998, 7,8-dihydroneopterin 3'-triphosphate biosynthetic process;GO:0046654, tetrahydrofolate biosynthetic process	K01495-ko00790 Folate biosynthesis
TR1498	13.3567	81.3129	-2.60592063937	0.0	0.0	down	PRK15136, PRK15136, multidrug efflux system protein EmrA; Provisional. 2.5072e-94	COG1566, EmrA, Multidrug resistance efflux pump [Defense mechanisms]. 6.24346e-60	gi|495320383|ref|WP_008045129.1| multidrug RND transporter [Pseudomonas sp. GM67] gi|398190245|gb|EJM77480.1| efflux transporter, outer membrane factor lipoprotein, NodT family [Pseudomonas sp. GM67] 0.0	gi|913659305|gb|CP010945.1| Pseudomonas fluorescens NCIMB 11764, complete genome 0.0	pfam00529, HlyD, HlyD membrane-fusion protein of T1SS. HlyD is a component of the prototypical alpha-haemolysin (HlyA) bacterial type I secretion system, along with the other components HlyB and TolC. HlyD and HlyB are inner-membrane proteins and specific components of the transport apparatus of alpha-haemolysin. HlyD is anchored in the cytoplasmic membrane by a single transmembrane domain and ha…	sp|P27303|EMRA_ECOLI Multidrug export protein EmrA OS=Escherichia coli (strain K12) GN=emrA PE=1 SV=2 5.46807e-91	tr|J3GWR0|J3GWR0_9PSED Efflux transporter, outer membrane factor lipoprotein, NodT family OS=Pseudomonas sp. GM67 GN=PMI33_05983 PE=3 SV=1 0.0	GO:0005215, transporter activity;GO:0008289, lipid binding;GO:0009279, cell outer membrane;GO:0015238, drug transmembrane transporter activity;GO:0016021, integral component of membrane;GO:0031226, intrinsic component of plasma membrane;GO:0031237, intrinsic component of periplasmic side of plasma membrane;GO:0046677, response to antibiotic	-
TR0283	85.0683	217.09099999999998	-1.3516063882299998	0.0	0.0	down	COG2204, AtoC, Response regulator containing CheY-like receiver, AAA-type ATPase, and DNA-binding domains [Signal transduction mechanisms]. 3.25079e-129	COG2204, AtoC, Response regulator containing CheY-like receiver, AAA-type ATPase, and DNA-binding domains [Signal transduction mechanisms]. 4.13387e-130	gi|495319854|ref|WP_008044600.1| MULTISPECIES: sigma-54-dependent Fis family transcriptional regulator [Pseudomonas] gi|398191143|gb|EJM78342.1| response regulator with CheY-like receiver, AAA-type ATPase, and DNA-binding domains [Pseudomonas sp. GM67] gi|913661880|gb|AKV07430.1| ATPase AAA [Pseudomonas fluorescens NCIMB 11764] 0.0	gi|913659305|gb|CP010945.1| Pseudomonas fluorescens NCIMB 11764, complete genome 0.0	pfam00158, Sigma54_activat, Sigma-54 interaction domain. 1.22857e-69	sp|Q06065|ATOC_ECOLI Acetoacetate metabolism regulatory protein AtoC OS=Escherichia coli (strain K12) GN=atoC PE=3 SV=2 6.01776e-103	tr|A0A0K1QPN7|A0A0K1QPN7_PSEFL ATPase AAA OS=Pseudomonas fluorescens NCIMB 11764 GN=B723_13795 PE=4 SV=1 0.0	GO:0000160, phosphorelay signal transduction system;GO:0003700, DNA binding transcription factor activity;GO:0005524, ATP binding;GO:0005622, intracellular;GO:0005737, cytoplasm;GO:0006351, transcription, DNA-templated;GO:0006355, regulation of transcription, DNA-templated;GO:0008073, ornithine decarboxylase inhibitor activity;GO:0010967, regulation of polyamine biosynthetic process;GO:0043565, s…	K10941-ko02020 Two-component system
TR0329	4.297630000000001	632.414	-7.2011842145600005	0.0	0.0	down	PRK05626, rpsO, 30S ribosomal protein S15; Reviewed. 1.09595e-41	COG0184, RpsO, Ribosomal protein S15P/S13E [Translation, ribosomal structure and biogenesis]. 1.55442e-34	gi|639452244|ref|WP_024630262.1| MULTISPECIES: 30S ribosomal protein S15 [Paenibacillus] gi|701615160|gb|KGP80973.1| 30S ribosomal protein S15 [Paenibacillus sp. MAEPY1] gi|701617140|gb|KGP82903.1| 30S ribosomal protein S15 [Paenibacillus sp. MAEPY2] 1.32582e-56	gi|686516074|gb|CP009280.1| Paenibacillus sp. FSL P4-0081, complete genome 3.42919e-114	pfam00312, Ribosomal_S15, Ribosomal protein S15. 1.81758e-31	sp|Q5WFU7|RS15_BACSK 30S ribosomal protein S15 OS=Bacillus clausii (strain KSM-K16) GN=rpsO PE=3 SV=1 5.07645e-46	tr|A0A0A2U888|A0A0A2U888_9BACL 30S ribosomal protein S15 OS=Paenibacillus sp. MAEPY2 GN=rpsO PE=3 SV=1 7.60579e-57	GO:0003735, structural constituent of ribosome;GO:0005840, ribosome;GO:0006412, translation;GO:0019843, rRNA binding	K02956-ko03010 Ribosome
TR1210	0.11853499999999999	74.7865	-9.30132094827	0.0	0.0	down	cd11338, AmyAc_CMD, Alpha amylase catalytic domain found in cyclomaltodextrinases and related proteins. Cyclomaltodextrinase (CDase; EC3.2.1.54), neopullulanase (NPase; EC 3.2.1.135), and maltogenic amylase (MA; EC 3.2.1.133) catalyze the hydrolysis of alpha-(1,4) glycosidic linkages on a number of substrates including cyclomaltodextrins (CDs), pullulan, and starch. These enzymes hydrolyze CDs an…	COG0366, AmyA, Glycosidases [Carbohydrate transport and metabolism]. 4.28252e-59	gi|639450914|ref|WP_024628938.1| MULTISPECIES: alpha-glycosidase [Paenibacillus] gi|701618882|gb|KGP84623.1| cyclomaltodextrinase [Paenibacillus sp. MAEPY2] gi|701621086|gb|KGP86790.1| cyclomaltodextrinase [Paenibacillus sp. MAEPY1] 0.0	gi|393402|emb|X62576.1| B.sphaericus CDase gene for cyclomaltodextrinase 7.69725e-53	pfam00128, Alpha-amylase, Alpha amylase, catalytic domain. Alpha amylase is classified as family 13 of the glycosyl hydrolases. The structure is an 8 stranded alpha/beta barrel containing the active site, interrupted by a ~70 a.a. calcium-binding domain protruding between beta strand 3 and alpha helix 3, and a carboxyl-terminal Greek key beta-barrel domain. 1.33349e-50	sp|Q08341|CDAS_LYSSH Cyclomaltodextrinase OS=Lysinibacillus sphaericus PE=1 SV=1 0.0	tr|A0A0A2UD08|A0A0A2UD08_9BACL Cyclomaltodextrinase OS=Paenibacillus sp. MAEPY2 GN=P364_0104215 PE=3 SV=1 0.0	GO:0004553, hydrolase activity, hydrolyzing O-glycosyl compounds;GO:0005975, carbohydrate metabolic process;GO:0046872, metal ion binding;GO:0047798, cyclomaltodextrinase activity	K01208-ko00500 Starch and sucrose metabolism
TR0665	14.8558	122.87	-3.0480345065900005	0.0	0.0	down	COG2072, TrkA, Predicted flavoprotein involved in K+ transport [Inorganic ion transport and metabolism]. 2.21748e-35	COG2072, TrkA, Predicted flavoprotein involved in K+ transport [Inorganic ion transport and metabolism]. 2.81986e-36	gi|520800250|ref|WP_020294744.1| flavin-binding monooxygenase involved in arsenic resistance [Pseudomonas sp. CF161] gi|515467518|gb|EPL16069.1| putative flavin-binding monooxygenase involved in arsenic resistance [Pseudomonas sp. CF161] 0.0	-	pfam00743, FMO-like, Flavin-binding monooxygenase-like. This family includes FMO proteins, cyclohexanone mono-oxygenase and a number of different mono-oxygenases. 3.29139e-19	sp|Q5L2G3|CZCO_GEOKA Uncharacterized oxidoreductase CzcO-like OS=Geobacillus kaustophilus (strain HTA426) GN=GK0582 PE=4 SV=1 1.08295e-64	tr|S6KSU4|S6KSU4_9PSED Putative flavin-binding monooxygenase involved in arsenic resistance OS=Pseudomonas sp. CF161 GN=CF161_01120 PE=4 SV=1 0.0	GO:0004497, monooxygenase activity;GO:0016491, oxidoreductase activity	-
TR0264	69.3171	170.59099999999998	-1.29925833205	0.0	0.0	down	PRK13565, PRK13565, anthranilate synthase component I; Provisional. 0.0	COG0147, TrpE, Anthranilate/para-aminobenzoate synthases component I [Amino acid transport and metabolism / Coenzyme metabolism]. 3.54542e-127	gi|495311233|ref|WP_008035981.1| anthranilate synthase component I [Pseudomonas sp. GM67] gi|398208196|gb|EJM94934.1| anthranilate synthase component I [Pseudomonas sp. GM67] 0.0	gi|913659305|gb|CP010945.1| Pseudomonas fluorescens NCIMB 11764, complete genome 0.0	pfam00834, Ribul_P_3_epim, Ribulose-phosphate 3 epimerase family. This enzyme catalyzes the conversion of D-ribulose 5-phosphate into D-xylulose 5-phosphate. 4.22329e-72	sp|P20579|TRPE_PSEPU Anthranilate synthase component 1 OS=Pseudomonas putida GN=trpE PE=3 SV=1 0.0	tr|J2V5U0|J2V5U0_9PSED Anthranilate synthase component I OS=Pseudomonas sp. GM67 GN=PMI33_00083 PE=4 SV=1 0.0	GO:0000162, tryptophan biosynthetic process;GO:0004049, anthranilate synthase activity;GO:0046872, metal ion binding	K01657-ko01230 Biosynthesis of amino acids;ko02024 Quorum sensing;ko00400 Phenylalanine, tyrosine and tryptophan biosynthesis
TR0857	0.0315973	109.943	-11.7646668463	0.0	0.0	down	PRK00290, dnaK, molecular chaperone DnaK; Provisional. 0.0	COG0443, DnaK, Molecular chaperone [Posttranslational modification, protein turnover, chaperones]. 0.0	gi|1025833464|ref|WP_063567289.1| molecular chaperone DnaK [Paenibacillus sp. O199] 0.0	gi|357198889|gb|CP003107.1| Paenibacillus terrae HPL-003, complete genome 0.0	pfam00012, HSP70, Hsp70 protein. Hsp70 chaperones help to fold many proteins. Hsp70 assisted folding involves repeated cycles of substrate binding and release. Hsp70 activity is ATP dependent. Hsp70 proteins are made up of two regions: the amino terminus is the ATPase domain and the carboxyl terminus is the substrate binding region. 0.0	sp|Q9LCQ5|DNAK_BRECH Chaperone protein DnaK OS=Brevibacillus choshinensis GN=dnaK PE=3 SV=1 0.0	tr|A0A0N0C4E8|A0A0N0C4E8_9BACL Chaperone protein DnaK OS=Paenibacillus sp. A59 GN=dnaK PE=2 SV=1 0.0	GO:0005524, ATP binding;GO:0006457, protein folding	K04043-ko04212 Longevity regulating pathway - worm;ko03018 RNA degradation
TR1414	16.7281	59.8326	-1.8386581646	0.0	0.0	down	TIGR01580, Respiratory_nitrate_reductase_1_alpha_chain, respiratory nitrate reductase, alpha subunit. The Nitrate reductase enzyme complex allows bacteria to use nitrate as an electron acceptor during anaerobic growth. The enzyme complex consists of a tetramer that has an alpha, beta and 2 gamma subunits. The alpha and beta subunits have catalytic activity and the gamma subunits attach the enzyme…	COG5013, NarG, Nitrate reductase alpha subunit [Energy production and conversion]. 0.0	gi|495318985|ref|WP_008043732.1| nitrate reductase subunit alpha [Pseudomonas sp. GM67] gi|398193071|gb|EJM80192.1| respiratory nitrate reductase, alpha subunit [Pseudomonas sp. GM67] 0.0	gi|913659305|gb|CP010945.1| Pseudomonas fluorescens NCIMB 11764, complete genome 0.0	pfam13247, Fer4_11, 4Fe-4S dicluster domain. Superfamily includes proteins containing domains which bind to iron-sulfur clusters. Members include bacterial ferredoxins, various dehydrogenases, and various reductases. Structure of the domain is an alpha-antiparallel beta sandwich. Domain contains two 4Fe4S clusters. 2.15286e-20	sp|P09152|NARG_ECOLI Respiratory nitrate reductase 1 alpha chain OS=Escherichia coli (strain K12) GN=narG PE=1 SV=4 0.0	tr|J3GZX1|J3GZX1_9PSED Respiratory nitrate reductase, alpha subunit OS=Pseudomonas sp. GM67 GN=PMI33_05176 PE=3 SV=1 0.0	GO:0008940, nitrate reductase activity;GO:0009055, electron transfer activity;GO:0009061, anaerobic respiration;GO:0009325, nitrate reductase complex;GO:0016020, membrane;GO:0030151, molybdenum ion binding;GO:0031224, intrinsic component of membrane;GO:0031235, intrinsic component of the cytoplasmic side of the plasma membrane;GO:0042126, nitrate metabolic process;GO:0042128, nitrate assimilation…	K00370-ko02020 Two-component system;ko00910 Nitrogen metabolism
TR0292	78.4135	268.30400000000003	-1.7746946018	0.0	0.0	down	COG3706, PleD, Response regulator containing a CheY-like receiver domain and a GGDEF domain [Signal transduction mechanisms]. 2.8396e-55	COG3706, PleD, Response regulator containing a CheY-like receiver domain and a GGDEF domain [Signal transduction mechanisms]. 3.61097e-56	gi|495306521|ref|WP_008031270.1| MULTISPECIES: diguanylate cyclase response regulator [Pseudomonas] gi|398192979|gb|EJM80103.1| diguanylate cyclase (GGDEF) domain-containing protein [Pseudomonas sp. GM60] gi|398203172|gb|EJM89999.1| diguanylate cyclase (GGDEF) domain-containing protein [Pseudomonas sp. GM67] 0.0	gi|913659305|gb|CP010945.1| Pseudomonas fluorescens NCIMB 11764, complete genome 0.0	pfam00990, GGDEF, Diguanylate cyclase, GGDEF domain. This domain is found linked to a wide range of non-homologous domains in a variety of bacteria. It has been shown to be homologous to the adenylyl cyclase catalytic domain and has diguanylate cyclase activity. This observation correlates with the functional information available on two GGDEF-containing proteins, namely diguanylate cyclase and p…	sp|Q9A5I5|PLED_CAUCR Response regulator PleD OS=Caulobacter crescentus (strain ATCC 19089 / CB15) GN=pleD PE=1 SV=1 1.49153e-33	tr|J3B8E6|J3B8E6_9PSED Diguanylate cyclase (GGDEF) domain-containing protein OS=Pseudomonas sp. GM60 GN=PMI32_03828 PE=4 SV=1 0.0	GO:0000160, phosphorelay signal transduction system;GO:0004871, signal transducer activity;GO:0005525, GTP binding;GO:0005622, intracellular;GO:0005737, cytoplasm;GO:0007049, cell cycle;GO:0030154, cell differentiation;GO:0046872, metal ion binding;GO:0052621, diguanylate cyclase activity	-
TR0985	22.5073	134.832	-2.58269803038	0.0	0.0	down	COG3213, NnrS, Uncharacterized protein involved in response to NO [Inorganic ion transport and metabolism]. 4.8884e-37	COG3213, NnrS, Uncharacterized protein involved in response to NO [Inorganic ion transport and metabolism]. 6.21634e-38	gi|495304900|ref|WP_008029650.1| short-chain dehydrogenase [Pseudomonas sp. GM60] gi|398194839|gb|EJM81902.1| hypothetical protein involved in response to NO [Pseudomonas sp. GM60] 0.0	gi|635284334|gb|CP005960.1| Pseudomonas mandelii JR-1, complete genome 0.0	pfam05940, NnrS, NnrS protein. This family consists of several bacterial NnrS like proteins. NnrS is a putative heme-Cu protein (NnrS) and a member of the short-chain dehydrogenase family. Expression of nnrS is dependent on the transcriptional regulator NnrR, which also regulates expression of genes required for the reduction of nitrite to nitrous oxide, including nirK and nor. NnrS is a haem- an…	-	tr|J3H1V3|J3H1V3_9PSED Uncharacterized protein OS=Pseudomonas sp. GM60 GN=PMI32_02990 PE=4 SV=1 0.0	GO:0016021, integral component of membrane	-
TR0782	63.1726	157.125	-1.3145418889700002	0.0	0.0	down	PRK11750, gltB, glutamate synthase subunit alpha; Provisional. 0.0	COG0069, GltB, Glutamate synthase domain 2 [Amino acid transport and metabolism]. 2.2012e-171	gi|495300439|ref|WP_008025189.1| MULTISPECIES: glutamate synthase [Pseudomonas] gi|398197158|gb|EJM84143.1| glutamate synthase family protein [Pseudomonas sp. GM67] gi|398199725|gb|EJM86660.1| glutamate synthase family protein [Pseudomonas sp. GM60] 0.0	gi|913659305|gb|CP010945.1| Pseudomonas fluorescens NCIMB 11764, complete genome 0.0	pfam00310, GATase_2, Glutamine amidotransferases class-II. 9.82207e-138	sp|P09831|GLTB_ECOLI Glutamate synthase [NADPH] large chain OS=Escherichia coli (strain K12) GN=gltB PE=1 SV=3 0.0	tr|J3H782|J3H782_9PSED Glutamate synthase family protein OS=Pseudomonas sp. GM60 GN=PMI32_00656 PE=4 SV=1 0.0	GO:0004355, glutamate synthase (NADPH) activity;GO:0005829, cytosol;GO:0006537, glutamate biosynthetic process;GO:0015930, glutamate synthase activity;GO:0019676, ammonia assimilation cycle;GO:0046872, metal ion binding;GO:0051538, 3 iron, 4 sulfur cluster binding;GO:0097054, L-glutamate biosynthetic process	K00265-ko00910 Nitrogen metabolism;ko01230 Biosynthesis of amino acids;ko00250 Alanine, aspartate and glutamate metabolism
TR0258	123.463	536.38	-2.11917669185	0.0	0.0	down	-	-	gi|495303333|ref|WP_008028083.1| GNAT family acetyltransferase [Pseudomonas sp. GM60] gi|398196412|gb|EJM83420.1| sortase-like acyltransferase [Pseudomonas sp. GM60] 3.49714e-120	gi|426265132|gb|CP003880.1| Pseudomonas sp. UW4, complete genome 0.0	-	sp|Q9HT95|ATSE4_PSEAE Acetyltransferase PA5475 OS=Pseudomonas aeruginosa (strain ATCC 15692 / PAO1 / 1C / PRS 101 / LMG 12228) GN=PA5475 PE=3 SV=1 3.00196e-66	tr|J3H3I5|J3H3I5_9PSED Sortase-like acyltransferase OS=Pseudomonas sp. GM60 GN=PMI32_02208 PE=4 SV=1 2.00619e-120	GO:0008080, N-acetyltransferase activity;GO:0016747, transferase activity, transferring acyl groups other than amino-acyl groups	-
TR1364	0.0996295	77.0661	-9.5953076853	0.0	0.0	down	PRK05342, clpX, ATP-dependent protease ATP-binding subunit ClpX; Provisional. 0.0	COG1219, ClpX, ATP-dependent protease Clp, ATPase subunit [Posttranslational modification, protein turnover, chaperones]. 0.0	gi|639456014|ref|WP_024633992.1| MULTISPECIES: ATP-dependent Clp protease ATP-binding subunit ClpX [Paenibacillus] gi|701612178|gb|KGP78060.1| ATP-dependent protease [Paenibacillus sp. MAEPY2] gi|701617257|gb|KGP83020.1| ATP-dependent protease [Paenibacillus sp. MAEPY1] 0.0	gi|686522490|gb|CP009281.1| Paenibacillus sp. FSL R5-0345, complete genome 0.0	pfam00574, CLP_protease, Clp protease. The Clp protease has an active site catalytic triad. In E. coli Clp protease, ser-111, his-136 and asp-185 form the catalytic triad. Cyanophora paradoxa clpP-B has lost all of these active site residues and is therefore inactive. Some family members contain one or two large insertions. 1.62281e-94	sp|C0ZAG3|CLPX_BREBN ATP-dependent Clp protease ATP-binding subunit ClpX OS=Brevibacillus brevis (strain 47 / JCM 6285 / NBRC 100599) GN=clpX PE=3 SV=1 0.0	tr|A0A0A2U8T4|A0A0A2U8T4_9BACL ATP-dependent Clp protease ATP-binding subunit ClpX OS=Paenibacillus sp. MAEPY2 GN=clpX PE=3 SV=1 0.0	GO:0005524, ATP binding;GO:0006457, protein folding;GO:0008233, peptidase activity;GO:0008270, zinc ion binding	K03544-ko04112 Cell cycle - Caulobacter
TR1391	0.0001	68.3353	-19.3822714992	0.0	0.0	down	COG0395, UgpE, ABC-type sugar transport system, permease component [Carbohydrate transport and metabolism]. 6.59852e-51	COG0395, UgpE, ABC-type sugar transport system, permease component [Carbohydrate transport and metabolism]. 8.39101e-52	gi|738777875|ref|WP_036670521.1| sugar ABC transporter substrate-binding protein [Paenibacillus sp. FSL R5-192] gi|573538328|gb|ETT37298.1| sugar-binding periplasmic protein/domain-containing protein [Paenibacillus sp. FSL R5-192] 0.0	gi|548702603|gb|CP006643.1| Bacillus infantis NRRL B-14911, complete genome 7.82202e-60	-	sp|Q9KEE9|ARAQ_BACHD L-arabinose transport system permease protein AraQ OS=Bacillus halodurans (strain ATCC BAA-125 / DSM 18197 / FERM 7344 / JCM 9153 / C-125) GN=araQ PE=3 SV=1 1.9591e-44	tr|W4B0J9|W4B0J9_9BACL Sugar-binding periplasmic protein/domain-containing protein OS=Paenibacillus sp. FSL R5-192 GN=C161_12343 PE=4 SV=1 0.0	GO:0005215, transporter activity;GO:0005886, plasma membrane;GO:0008643, carbohydrate transport;GO:0016021, integral component of membrane	-
TR0231	57.4982	160.672	-1.4825298374	0.0	0.0	down	pfam02353, CMAS, Mycolic acid cyclopropane synthetase. This family consist of Cyclopropane-fatty-acyl-phospholipid synthase or CFA synthase EC:2.1.1.79 this enzyme catalyze the reaction: S-adenosyl-L-methionine + phospholipid olefinic fatty acid <=; S-adenosyl-L-homocysteine + phospholipid cyclopropane fatty acid. 1.12703e-80	COG2230, Cfa, Cyclopropane fatty acid synthase and related methyltransferases [Cell envelope biogenesis, outer membrane]. 5.10099e-79	gi|495316614|ref|WP_008041361.1| metal-transporting ATPase [Pseudomonas sp. GM67] gi|398197820|gb|EJM84792.1| heavy metal-translocating P-type ATPase, Cd/Co/Hg/Pb/Zn-transporting [Pseudomonas sp. GM67] 0.0	gi|913659305|gb|CP010945.1| Pseudomonas fluorescens NCIMB 11764, complete genome 0.0	pfam02353, CMAS, Mycolic acid cyclopropane synthetase. This family consist of Cyclopropane-fatty-acyl-phospholipid synthase or CFA synthase EC:2.1.1.79 this enzyme catalyze the reaction: S-adenosyl-L-methionine + phospholipid olefinic fatty acid <=; S-adenosyl-L-homocysteine + phospholipid cyclopropane fatty acid. 2.69257e-81	sp|P31049|FAMT_PSEPU Probable fatty acid methyltransferase OS=Pseudomonas putida PE=3 SV=1 0.0	tr|J3H470|J3H470_9PSED Heavy metal-translocating P-type ATPase, Cd/Co/Hg/Pb/Zn-transporting OS=Pseudomonas sp. GM60 GN=PMI32_01913 PE=3 SV=1 0.0	GO:0000166, nucleotide binding;GO:0005886, plasma membrane;GO:0008168, methyltransferase activity;GO:0008610, lipid biosynthetic process;GO:0016021, integral component of membrane;GO:0019829, cation-transporting ATPase activity;GO:0046872, metal ion binding	-
TR0388	49.0927	210.481	-2.1001095885799996	0.0	0.0	down	cd05373, SDR_c10, classical (c) SDR, subgroup 10. This subgroup resembles the classical SDRs, but has an incomplete match to the canonical glycine rich NAD-binding motif and lacks the typical active site tetrad (instead of the critical active site Tyr, it has Phe, but contains the nearby Lys). SDRs are a functionally diverse family of oxidoreductases that have a single domain with a structurally …	COG3917, NahD, 2-hydroxychromene-2-carboxylate isomerase [Secondary metabolites biosynthesis, transport, and catabolism]. 3.81021e-45	gi|495307850|ref|WP_008032599.1| short-chain dehydrogenase [Pseudomonas sp. GM60] gi|398191683|gb|EJM78866.1| short-chain alcohol dehydrogenase [Pseudomonas sp. GM60] 1.61004e-153	gi|913659305|gb|CP010945.1| Pseudomonas fluorescens NCIMB 11764, complete genome 0.0	pfam01323, DSBA, DSBA-like thioredoxin domain. This family contains a diverse set of proteins with a thioredoxin-like structure pfam00085. This family also includes 2-hydroxychromene-2-carboxylate (HCCA) isomerase enzymes catalyze one step in prokaryotic polyaromatic hydrocarbon (PAH) catabolic pathways. This family also contains members with functions other than HCCA isomerization, such as Kappa…	sp|Q9X9Q7|NSAD_SPHXE 2-hydroxychromene-2-carboxylate isomerase OS=Sphingobium xenophagum GN=nsaD PE=1 SV=1 6.91668e-25	tr|J2TFP3|J2TFP3_9PSED Short-chain alcohol dehydrogenase OS=Pseudomonas sp. GM60 GN=PMI32_04466 PE=4 SV=1 9.23624e-154	GO:0015035, protein disulfide oxidoreductase activity;GO:0018845, 2-hydroxychromene-2-carboxylate isomerase activity;GO:1901170, naphthalene catabolic process	-
TR1352	0.20213699999999998	106.89399999999999	-9.04663173817	0.0	0.0	down	pfam10926, DUF2800, Protein of unknown function (DUF2800). This is a family of uncharacterized proteins found in bacteria and viruses. Some members of this family are annotated as being Phi APSE P51-like proteins. 2.41939e-47	-	gi|639454410|ref|WP_024632410.1| MULTISPECIES: hypothetical protein [Paenibacillus] gi|701614278|gb|KGP80107.1| hypothetical protein P364_0122165 [Paenibacillus sp. MAEPY2] gi|701623767|gb|KGP89392.1| hypothetical protein P363_0100125 [Paenibacillus sp. MAEPY1] 1.85184e-143	-	pfam10926, DUF2800, Protein of unknown function (DUF2800). This is a family of uncharacterized proteins found in bacteria and viruses. Some members of this family are annotated as being Phi APSE P51-like proteins. 5.78013e-48	sp|Q9T1P7|VP51_BPAPS Putative protein p51 OS=Acyrthosiphon pisum secondary endosymbiont phage 1 GN=51 PE=4 SV=1 9.95878e-31	tr|A0A0A2TVN3|A0A0A2TVN3_9BACL Uncharacterized protein OS=Paenibacillus sp. MAEPY2 GN=P364_0122165 PE=4 SV=1 1.06234e-143	-	-
TR0440	0.0001	284.95099999999996	-21.442282425	0.0	0.0	down	TIGR02169, chromosome_segregation_protein_related_ptotein, chromosome segregation protein SMC, primarily archaeal type. SMC (structural maintenance of chromosomes) proteins bind DNA and act in organizing and segregating chromosomes for partition. SMC proteins are found in bacteria, archaea, and eukaryotes. It is found in a single copy and is homodimeric in prokaryotes, but six paralogs (excluded …	-	gi|750452951|ref|WP_040734824.1| chromosome segregation protein SMC [Paenibacillus alvei] 0.0	gi|806909852|emb|LN831776.1| Paenibacillus riograndensis SBR5 genome assembly SBR5(T), chromosome : I 1.602e-66	pfam13476, AAA_23, AAA domain. 1.59767e-06	-	tr|K4ZRC3|K4ZRC3_PAEAL Uncharacterized protein OS=Paenibacillus alvei DSM 29 GN=PAV_1c01510 PE=4 SV=1 0.0	-	-
TR0364	33.7518	173.77599999999998	-2.36419249803	0.0	0.0	down	COG2072, TrkA, Predicted flavoprotein involved in K+ transport [Inorganic ion transport and metabolism]. 2.06524e-24	COG2072, TrkA, Predicted flavoprotein involved in K+ transport [Inorganic ion transport and metabolism]. 2.62627e-25	gi|515907255|ref|WP_017337838.1| pyridine nucleotide-disulfide oxidoreductase [Pseudomonas fluorescens] gi|913662467|gb|AKV08017.1| pyridine nucleotide-disulfide oxidoreductase [Pseudomonas fluorescens NCIMB 11764] 0.0	gi|913659305|gb|CP010945.1| Pseudomonas fluorescens NCIMB 11764, complete genome 0.0	pfam00743, FMO-like, Flavin-binding monooxygenase-like. This family includes FMO proteins, cyclohexanone mono-oxygenase and a number of different mono-oxygenases. 4.42281e-13	sp|O07085|CZCO_BACSU Uncharacterized oxidoreductase CzcO OS=Bacillus subtilis (strain 168) GN=czcO PE=1 SV=1 4.33322e-41	tr|A0A0K1QQT2|A0A0K1QQT2_PSEFL Pyridine nucleotide-disulfide oxidoreductase OS=Pseudomonas fluorescens NCIMB 11764 GN=B723_17060 PE=4 SV=1 0.0	GO:0004497, monooxygenase activity;GO:0005886, plasma membrane;GO:0006813, potassium ion transport;GO:0006824, cobalt ion transport;GO:0006829, zinc ion transport;GO:0016491, oxidoreductase activity;GO:0055114, oxidation-reduction process	-
TR0728	22.9742	214.292	-3.22149146153	0.0	0.0	down	pfam07722, Peptidase_C26, Peptidase C26. These peptidases have gamma-glutamyl hydrolase activity; that is they catalyze the cleavage of the gamma-glutamyl bond in poly-gamma-glutamyl substrates. They are structurally related to pfam00117, but contain extensions in four loops and at the C terminus. 7.49806e-63	COG2071, COG2071, Predicted glutamine amidotransferases [General function prediction only]. 8.67963e-61	gi|495302459|ref|WP_008027209.1| gamma-glutamyl-gamma-aminobutyrate hydrolase [Pseudomonas sp. GM60] gi|398197374|gb|EJM84354.1| putative glutamine amidotransferase [Pseudomonas sp. GM60] 0.0	gi|913659305|gb|CP010945.1| Pseudomonas fluorescens NCIMB 11764, complete genome 0.0	pfam07722, Peptidase_C26, Peptidase C26. These peptidases have gamma-glutamyl hydrolase activity; that is they catalyze the cleavage of the gamma-glutamyl bond in poly-gamma-glutamyl substrates. They are structurally related to pfam00117, but contain extensions in four loops and at the C terminus. 1.79135e-63	sp|Q8X7G2|PUUD_ECO57 Gamma-glutamyl-gamma-aminobutyrate hydrolase OS=Escherichia coli O157:H7 GN=puuD PE=3 SV=2 1.78923e-60	tr|J2UBM1|J2UBM1_9PSED Putative glutamine amidotransferase OS=Pseudomonas sp. GM60 GN=PMI32_01766 PE=4 SV=1 0.0	GO:0006541, glutamine metabolic process;GO:0009447, putrescine catabolic process;GO:0016740, transferase activity;GO:0016787, hydrolase activity;GO:0033969, gamma-glutamyl-gamma-aminobutyrate hydrolase activity	-
TR0269	135.767	276.014	-1.0236085896200002	0.0	0.0	down	PRK05294, carB, carbamoyl phosphate synthase large subunit; Reviewed. 0.0	COG0458, CarB, Carbamoylphosphate synthase large subunit (split gene in MJ) [Amino acid transport and metabolism / Nucleotide transport and metabolism]. 1.36801e-180	gi|495305027|ref|WP_008029777.1| MULTISPECIES: carbamoyl phosphate synthase large subunit [Pseudomonas] gi|398194552|gb|EJM81621.1| carbamoyl-phosphate synthase, large subunit [Pseudomonas sp. GM60] gi|398206811|gb|EJM93570.1| carbamoyl-phosphate synthase, large subunit [Pseudomonas sp. GM67] 0.0	gi|913659305|gb|CP010945.1| Pseudomonas fluorescens NCIMB 11764, complete genome 0.0	pfam00988, CPSase_sm_chain, Carbamoyl-phosphate synthase small chain, CPSase domain. The carbamoyl-phosphate synthase domain is in the amino terminus of protein. Carbamoyl-phosphate synthase catalyzes the ATP-dependent synthesis of carbamyl-phosphate from glutamine or ammonia and bicarbonate. This important enzyme initiates both the urea cycle and the biosynthesis of arginine and/or pyrimidines. …	sp|Q87WP4|CARB_PSESM Carbamoyl-phosphate synthase large chain OS=Pseudomonas syringae pv. tomato (strain DC3000) GN=carB PE=3 SV=1 0.0	tr|J2TP63|J2TP63_9PSED Carbamoyl-phosphate synthase (glutamine-hydrolyzing) OS=Pseudomonas sp. GM60 GN=PMI32_03048 PE=3 SV=1 0.0	GO:0004088, carbamoyl-phosphate synthase (glutamine-hydrolyzing) activity;GO:0005524, ATP binding;GO:0006526, arginine biosynthetic process;GO:0044205, 'de novo' UMP biosynthetic process;GO:0046872, metal ion binding	K01955-ko00250 Alanine, aspartate and glutamate metabolism;ko00240 Pyrimidine metabolism
TR0219	103.45	223.544	-1.11162517876	0.0	0.0	down	COG2943, MdoH, Membrane glycosyltransferase [Cell envelope biogenesis, outer membrane]. 0.0	COG2943, MdoH, Membrane glycosyltransferase [Cell envelope biogenesis, outer membrane]. 0.0	gi|696250825|ref|WP_032828586.1| glucan biosynthesis glucosyltransferase H [Pseudomonas sp. GM60] 0.0	gi|913659305|gb|CP010945.1| Pseudomonas fluorescens NCIMB 11764, complete genome 0.0	pfam04349, MdoG, Periplasmic glucan biosynthesis protein, MdoG. This family represents MdoG, a protein that is necessary for the synthesis of periplasmic glucans. The function of MdoG remains unknown. It has been suggested that it may catalyze the addition of branches to a linear glucan backbone. 2.34476e-154	sp|Q3KJD8|OPGH_PSEPF Glucans biosynthesis glucosyltransferase H OS=Pseudomonas fluorescens (strain Pf0-1) GN=opgH PE=3 SV=1 0.0	tr|W6VCT4|W6VCT4_9PSED Glucans biosynthesis glucosyltransferase H OS=Pseudomonas sp. GM41(2012) GN=opgH PE=3 SV=1 0.0	GO:0005886, plasma membrane;GO:0009250, glucan biosynthetic process;GO:0016021, integral component of membrane;GO:0016758, transferase activity, transferring hexosyl groups	-
TR0409	60.5087	205.59099999999998	-1.76456261564	0.0	0.0	down	COG0643, CheA, Chemotaxis protein histidine kinase and related kinases [Cell motility and secretion / Signal transduction mechanisms]. 2.9569e-57	COG0643, CheA, Chemotaxis protein histidine kinase and related kinases [Cell motility and secretion / Signal transduction mechanisms]. 3.76014e-58	gi|495299864|ref|WP_008024614.1| chemotaxis response regulator protein-glutamate methylesterase [Pseudomonas sp. GM60] gi|398200771|gb|EJM87675.1| chemotaxis response regulator containing a CheY-like receiver domain and a methylesterase domain [Pseudomonas sp. GM60] 0.0	gi|913659305|gb|CP010945.1| Pseudomonas fluorescens NCIMB 11764, complete genome 0.0	pfam01339, CheB_methylest, CheB methylesterase. 5.32505e-45	sp|Q4KG36|CHEB2_PSEF5 Chemotaxis response regulator protein-glutamate methylesterase 2 OS=Pseudomonas fluorescens (strain Pf-5 / ATCC BAA-477) GN=cheB2 PE=3 SV=1 0.0	tr|J3H8D9|J3H8D9_9PSED Chemotaxis response regulator protein-glutamate methylesterase OS=Pseudomonas sp. GM60 GN=cheB PE=3 SV=1 0.0	GO:0000156, phosphorelay response regulator activity;GO:0000160, phosphorelay signal transduction system;GO:0005737, cytoplasm;GO:0006935, chemotaxis;GO:0008984, protein-glutamate methylesterase activity	K03412-ko02030 Bacterial chemotaxis;ko02020 Two-component system
TR0890	11.4332	110.08	-3.26725121889	0.0	0.0	down	PRK13017, PRK13017, dihydroxy-acid dehydratase; Provisional. 6.27514e-86	COG0583, LysR, Transcriptional regulator [Transcription]. 4.49359e-29	gi|495299991|ref|WP_008024741.1| LysR family transcriptional regulator [Pseudomonas sp. GM60] gi|398200202|gb|EJM87125.1| transcriptional regulator [Pseudomonas sp. GM60] 0.0	gi|955697512|gb|CP012680.1| Pseudomonas brassicacearum strain LBUM300, complete genome 0.0	pfam00920, ILVD_EDD, Dehydratase family. 1.32234e-19	sp|P77309|YNEJ_ECOLI Uncharacterized HTH-type transcriptional regulator YneJ OS=Escherichia coli (strain K12) GN=yneJ PE=3 SV=1 1.76935e-135	tr|J3H7R8|J3H7R8_9PSED Transcriptional regulator OS=Pseudomonas sp. GM60 GN=PMI32_00419 PE=4 SV=1 0.0	GO:0003677, DNA binding;GO:0003700, DNA binding transcription factor activity;GO:0006351, transcription, DNA-templated	-
TR0486	0.0001	134.455	-20.3586919753	0.0	0.0	down	cd13580, PBP2_AlgQ_like_1, Periplasmic-binding component of alginate-specific ABC uptake system-like; contains the type 2 periplasmic binding fold. This subgroup includes uncharacterized periplasmic-binding proteins that are closely related to high molecular weight (HMW) alginate bining proteins (AlgQ1 and AlgQ2) found in gram-negative soil bacteria. The HMW alginate uptake system is composed of …	-	gi|639450104|ref|WP_024628133.1| MULTISPECIES: ABC transporter substrate-binding protein [Paenibacillus] gi|701611474|gb|KGP77429.1| ABC transporter substrate-binding protein [Paenibacillus sp. MAEPY1] gi|701619727|gb|KGP85453.1| ABC transporter substrate-binding protein [Paenibacillus sp. MAEPY2] 0.0	gi|291490848|gb|AC240449.1| Caenorhabditis japonica FOSMID clone CJAJ-38H12 from chromosome unknown, complete sequence 0.0	-	sp|P37966|LIPO_BACSU Lipoprotein LipO OS=Bacillus subtilis (strain 168) GN=lipO PE=1 SV=1 9.00982e-08	tr|A0A0A2UFG1|A0A0A2UFG1_9BACL ABC transporter substrate-binding protein OS=Paenibacillus sp. MAEPY2 GN=P364_0100040 PE=4 SV=1 0.0	GO:0005215, transporter activity;GO:0005886, plasma membrane	-
TR1176	364.903	116.40799999999999	1.64832280275	0.0	0.0	up	-	-	gi|495307753|ref|WP_008032502.1| MULTISPECIES: hypothetical protein [Pseudomonas] gi|398191962|gb|EJM79135.1| hypothetical protein PMI32_04420 [Pseudomonas sp. GM60] gi|398201381|gb|EJM88262.1| hypothetical protein PMI33_02809 [Pseudomonas sp. GM67] 8.75241e-76	-	-	-	tr|J3GYL9|J3GYL9_9PSED Uncharacterized protein OS=Pseudomonas sp. GM60 GN=PMI32_04420 PE=4 SV=1 5.02096e-76	-	-
TR0220	101.117	294.676	-1.5431039978799999	0.0	0.0	down	pfam05187, ETF_QO, Electron transfer flavoprotein-ubiquinone oxidoreductase, 4Fe-4S. Electron-transfer flavoprotein-ubiquinone oxidoreductase (ETF-QO) in the inner mitochondrial membrane accepts electrons from electron-transfer flavoprotein which is located in the mitochondrial matrix and reduces ubiquinone in the mitochondrial membrane. The two redox centres in the protein, FAD and a [4Fe4S] clu…	COG0644, FixC, Dehydrogenases (flavoproteins) [Energy production and conversion]. 1.34703e-29	gi|696251311|ref|WP_032829072.1| electron transfer flavoprotein-ubiquinone oxidoreductase [Pseudomonas sp. GM60] 0.0	gi|913659305|gb|CP010945.1| Pseudomonas fluorescens NCIMB 11764, complete genome 0.0	pfam05187, ETF_QO, Electron transfer flavoprotein-ubiquinone oxidoreductase, 4Fe-4S. Electron-transfer flavoprotein-ubiquinone oxidoreductase (ETF-QO) in the inner mitochondrial membrane accepts electrons from electron-transfer flavoprotein which is located in the mitochondrial matrix and reduces ubiquinone in the mitochondrial membrane. The two redox centres in the protein, FAD and a [4Fe4S] clu…	sp|Q9HZP5|ETFD_PSEAE Electron transfer flavoprotein-ubiquinone oxidoreductase OS=Pseudomonas aeruginosa (strain ATCC 15692 / PAO1 / 1C / PRS 101 / LMG 12228) GN=PA2953 PE=1 SV=1 0.0	tr|A0A059L3G5|A0A059L3G5_9PSED Electron transfer flavoprotein-ubiquinone oxidoreductase OS=Pseudomonas mandelii PD30 GN=V466_12900 PE=4 SV=1 0.0	GO:0004174, electron-transferring-flavoprotein dehydrogenase activity;GO:0016491, oxidoreductase activity;GO:0046872, metal ion binding;GO:0051536, iron-sulfur cluster binding;GO:0051539, 4 iron, 4 sulfur cluster binding	-
TR0901	1.04439	155.946	-7.2222421889	0.0	0.0	down	TIGR01017, 30S_ribosomal_protein_S4, ribosomal protein S4, bacterial/organelle type. This model finds organelle (chloroplast and mitochondrial) ribosomal protein S4 as well as bacterial ribosomal protein S4. [Protein synthesis, Ribosomal proteins: synthesis and modification]. 1.42366e-80	COG0522, RpsD, Ribosomal protein S4 and related proteins [Translation, ribosomal structure and biogenesis]. 3.08825e-72	gi|639453131|ref|WP_024631144.1| MULTISPECIES: 30S ribosomal protein S4 [Paenibacillus] gi|701616013|gb|KGP81786.1| 30S ribosomal protein S4 [Paenibacillus sp. MAEPY2] gi|701620964|gb|KGP86670.1| 30S ribosomal protein S4 [Paenibacillus sp. MAEPY1] gi|926567150|gb|KOY12668.1| 30S ribosomal protein S4 [Paenibacillus sp. A59] 4.14356e-143	gi|788573619|gb|CP002213.2| Paenibacillus polymyxa SC2, complete genome 0.0	pfam00163, Ribosomal_S4, Ribosomal protein S4/S9 N-terminal domain. This family includes small ribosomal subunit S9 from prokaryotes and S16 from metazoans. This domain is predicted to bind to ribosomal RNA. This domain is composed of four helices in the known structure. However the domain is discontinuous in sequence and the alignment for this family contains only the first three helices. 5.6611…	sp|C0ZHK9|RS4_BREBN 30S ribosomal protein S4 OS=Brevibacillus brevis (strain 47 / JCM 6285 / NBRC 100599) GN=rpsD PE=3 SV=1 5.44074e-97	tr|A0A0M9BI05|A0A0M9BI05_9BACL 30S ribosomal protein S4 OS=Paenibacillus sp. A59 GN=rpsD PE=3 SV=1 2.37702e-143	GO:0003735, structural constituent of ribosome;GO:0006412, translation;GO:0015935, small ribosomal subunit;GO:0019843, rRNA binding	K02986-ko03010 Ribosome
TR0729	23.0949	148.815	-2.6878737475800003	0.0	0.0	down	PRK15452, PRK15452, putative protease; Provisional. 0.0	COG0826, COG0826, Collagenase and related proteases [Posttranslational modification, protein turnover, chaperones]. 4.84616e-74	gi|495308924|ref|WP_008033673.1| MULTISPECIES: U32 family peptidase [Pseudomonas] gi|398189886|gb|EJM77142.1| collagenase-like protease [Pseudomonas sp. GM60] gi|398191070|gb|EJM78272.1| collagenase-like protease [Pseudomonas sp. GM67] 0.0	gi|913659305|gb|CP010945.1| Pseudomonas fluorescens NCIMB 11764, complete genome 0.0	pfam01136, Peptidase_U32, Peptidase family U32. 6.33038e-51	sp|P76403|YEGQ_ECOLI Uncharacterized protease YegQ OS=Escherichia coli (strain K12) GN=yegQ PE=3 SV=1 0.0	tr|J3GWG4|J3GWG4_9PSED Collagenase-like protease OS=Pseudomonas sp. GM60 GN=PMI32_05067 PE=4 SV=1 0.0	GO:0005829, cytosol;GO:0008233, peptidase activity	-
TR0399	50.6053	156.97299999999998	-1.6331560365399997	0.0	0.0	down	-	-	gi|518266428|ref|WP_019436636.1| hypothetical protein [Pseudomonas putida] gi|734576881|gb|AJA14095.1| hypothetical protein RPPX_12315 [Pseudomonas putida S12] 0.0	gi|734574563|gb|CP009974.1| Pseudomonas putida S12, complete genome 0.0	-	-	tr|A0A0A7PVW2|A0A0A7PVW2_PSEPU Uncharacterized protein OS=Pseudomonas putida S12 GN=RPPX_12315 PE=4 SV=1 0.0	GO:0016021, integral component of membrane	-
TR0403	65.1864	190.28799999999998	-1.5455416768799999	0.0	0.0	down	COG3178, COG3178, Predicted phosphotransferase related to Ser/Thr protein kinases [General function prediction only]. 2.14917e-66	COG3178, COG3178, Predicted phosphotransferase related to Ser/Thr protein kinases [General function prediction only]. 2.73299e-67	gi|495311218|ref|WP_008035966.1| aminoglycoside phosphotransferase [Pseudomonas sp. GM67] gi|398208183|gb|EJM94921.1| aminoglycoside phosphotransferase [Pseudomonas sp. GM67] 0.0	gi|913659305|gb|CP010945.1| Pseudomonas fluorescens NCIMB 11764, complete genome 0.0	pfam00483, NTP_transferase, Nucleotidyl transferase. This family includes a wide range of enzymes which transfer nucleotides onto phosphosugars. 1.17034e-13	sp|Q3K5T5|LPTD_PSEPF LPS-assembly protein LptD OS=Pseudomonas fluorescens (strain Pf0-1) GN=lptD PE=3 SV=1 6.77345e-40	tr|J2UPA4|J2UPA4_9PSED Aminoglycoside phosphotransferase OS=Pseudomonas sp. GM67 GN=PMI33_00070 PE=4 SV=1 0.0	GO:0009279, cell outer membrane;GO:0010033, response to organic substance;GO:0015920, lipopolysaccharide transport;GO:0016740, transferase activity;GO:0043165, Gram-negative-bacterium-type cell outer membrane assembly	K07102-ko00520 Amino sugar and nucleotide sugar metabolism
TR2085	88.7884	17.8493	2.31450370723	0.0	0.0	up	COG1398, OLE1, Fatty-acid desaturase [Lipid metabolism]. 1.4089e-45	COG1398, OLE1, Fatty-acid desaturase [Lipid metabolism]. 1.79163e-46	gi|495309333|ref|WP_008034081.1| aminotransferase [Pseudomonas sp. GM60] gi|398188955|gb|EJM76242.1| fatty-acid desaturase [Pseudomonas sp. GM60] 0.0	gi|913659305|gb|CP010945.1| Pseudomonas fluorescens NCIMB 11764, complete genome 0.0	-	sp|Q9SID2|ADS2_ARATH Delta-9 acyl-lipid desaturase 2 OS=Arabidopsis thaliana GN=ADS2 PE=2 SV=2 1.67764e-16	tr|J3GVF0|J3GVF0_9PSED Fatty-acid desaturase OS=Pseudomonas sp. GM60 GN=PMI32_05248 PE=4 SV=1 0.0	GO:0005783, endoplasmic reticulum;GO:0005789, endoplasmic reticulum membrane;GO:0006629, lipid metabolic process;GO:0006636, unsaturated fatty acid biosynthetic process;GO:0016021, integral component of membrane;GO:0016717, oxidoreductase activity, acting on paired donors, with oxidation of a pair of donors resulting in the reduction of molecular oxygen to two molecules of water;GO:0042761, very …	-
TR1437	0.191466	84.7007	-8.78914185726	0.0	0.0	down	TIGR01980, UPF0051_protein_slr0074, FeS assembly protein SufB. This protein, SufB, forms a cytosolic complex SufBCD. This complex enhances the cysteine desulfurase of SufSE. The system, together with SufA, is believed to act in iron-sulfur cluster formation during oxidative stress. Note that SufC belongs to the family of ABC transporter ATP binding proteins, so this protein, encoded by an adjacen…	COG0719, SufB, Cysteine desulfurase activator SufB [Posttranslational modification, protein turnover, chaperones]. 7.47288e-116	gi|639451074|ref|WP_024629097.1| MULTISPECIES: Fe-S cluster assembly protein SufB [Paenibacillus] gi|701615741|gb|KGP81521.1| Fe-S cluster assembly protein SufB [Paenibacillus sp. MAEPY1] gi|701618525|gb|KGP84269.1| Fe-S cluster assembly protein SufB [Paenibacillus sp. MAEPY2] 0.0	gi|944409823|gb|CP013023.1| Paenibacillus sp. BD3526, complete genome 0.0	pfam01458, UPF0051, Uncharacterized protein family (UPF0051). 1.71278e-69	sp|O32162|SUFB_BACSU FeS cluster assembly protein SufB OS=Bacillus subtilis (strain 168) GN=sufB PE=3 SV=1 0.0	tr|A0A0A2U8R0|A0A0A2U8R0_9BACL Fe-S cluster assembly protein SufB OS=Paenibacillus sp. MAEPY2 GN=P364_0105030 PE=4 SV=1 0.0	GO:0016226, iron-sulfur cluster assembly	-
TR0667	0.253391	256.546	-9.98363653282	0.0	0.0	down	PRK00001, rplC, 50S ribosomal protein L3; Validated. 3.61132e-80	COG0087, RplC, Ribosomal protein L3 [Translation, ribosomal structure and biogenesis]. 9.57812e-71	gi|639455599|ref|WP_024633587.1| MULTISPECIES: 50S ribosomal protein L3 [Paenibacillus] gi|701612636|gb|KGP78497.1| 50S ribosomal protein L3 [Paenibacillus sp. MAEPY2] gi|701618108|gb|KGP83860.1| 50S ribosomal protein L3 [Paenibacillus sp. MAEPY1] gi|985793947|dbj|GAS83628.1| 50S ribosomal protein L3 [Paenibacillus amylolyticus] 1.04881e-142	gi|920787514|gb|CP011512.1| Paenibacillus peoriae strain HS311, complete genome 5.27941e-179	pfam00297, Ribosomal_L3, Ribosomal protein L3. 6.98138e-10	sp|C0ZII0|RL3_BREBN 50S ribosomal protein L3 OS=Brevibacillus brevis (strain 47 / JCM 6285 / NBRC 100599) GN=rplC PE=3 SV=1 9.09944e-105	tr|A0A117I2F4|A0A117I2F4_PAEAM 50S ribosomal protein L3 OS=Paenibacillus amylolyticus GN=rplC PE=3 SV=1 6.01669e-143	GO:0003735, structural constituent of ribosome;GO:0005840, ribosome;GO:0006412, translation;GO:0019843, rRNA binding	K02906-ko03010 Ribosome
TR0332	53.3149	156.643	-1.55486961384	0.0	0.0	down	PRK09367, PRK09367, histidine ammonia-lyase; Provisional. 0.0	COG2986, HutH, Histidine ammonia-lyase [Amino acid transport and metabolism]. 9.20315e-156	gi|495311843|ref|WP_008036591.1| histidine ammonia-lyase [Pseudomonas sp. GM67] gi|398206559|gb|EJM93321.1| histidine ammonia-lyase [Pseudomonas sp. GM67] 0.0	gi|913659305|gb|CP010945.1| Pseudomonas fluorescens NCIMB 11764, complete genome 0.0	pfam00221, Lyase_aromatic, Aromatic amino acid lyase. This family includes proteins with phenylalanine ammonia-lyase, EC:4.3.1.24, histidine ammonia-lyase, EC:4.3.1.3, and tyrosine aminomutase, EC:5.4.3.6, activities. 1.17166e-121	sp|Q3KJE6|HUTH_PSEPF Histidine ammonia-lyase OS=Pseudomonas fluorescens (strain Pf0-1) GN=hutH PE=3 SV=1 0.0	tr|J2UKR4|J2UKR4_9PSED Histidine ammonia-lyase OS=Pseudomonas sp. GM67 GN=PMI33_00447 PE=3 SV=1 0.0	GO:0004397, histidine ammonia-lyase activity;GO:0005737, cytoplasm;GO:0019556, histidine catabolic process to glutamate and formamide;GO:0019557, histidine catabolic process to glutamate and formate	K01745-ko00340 Histidine metabolism
TR0344	94.7441	194.892	-1.0405668612899999	0.0	0.0	down	PRK05743, ileS, isoleucyl-tRNA synthetase; Reviewed. 0.0	COG0060, IleS, Isoleucyl-tRNA synthetase [Translation, ribosomal structure and biogenesis]. 0.0	gi|495304070|ref|WP_008028820.1| isoleucine--tRNA ligase [Pseudomonas sp. GM60] gi|398195757|gb|EJM82786.1| isoleucyl-tRNA synthetase [Pseudomonas sp. GM60] 0.0	gi|635284334|gb|CP005960.1| Pseudomonas mandelii JR-1, complete genome 0.0	pfam00133, tRNA-synt_1, tRNA synthetases class I (I, L, M and V). Other tRNA synthetase sub-families are too dissimilar to be included. 4.89971e-170	sp|Q3K6L5|SYI_PSEPF Isoleucine--tRNA ligase OS=Pseudomonas fluorescens (strain Pf0-1) GN=ileS PE=3 SV=1 0.0	tr|J2TS90|J2TS90_9PSED Isoleucine--tRNA ligase OS=Pseudomonas sp. GM60 GN=ileS PE=3 SV=1 0.0	GO:0002161, aminoacyl-tRNA editing activity;GO:0004822, isoleucine-tRNA ligase activity;GO:0005524, ATP binding;GO:0005737, cytoplasm;GO:0006428, isoleucyl-tRNA aminoacylation;GO:0008270, zinc ion binding	K01870-ko00970 Aminoacyl-tRNA biosynthesis
TR0860	52.4389	134.835	-1.3624857070200003	0.0	0.0	down	PRK05976, PRK05976, dihydrolipoamide dehydrogenase; Validated. 1.25454e-133	COG0022, AcoB, Pyruvate/2-oxoglutarate dehydrogenase complex, dehydrogenase (E1) component, eukaryotic type, beta subunit [Energy production and conversion]. 2.46124e-111	gi|495315287|ref|WP_008040034.1| dihydrolipoyl dehydrogenase [Pseudomonas sp. GM67] gi|398201486|gb|EJM88362.1| dihydrolipoamide dehydrogenase [Pseudomonas sp. GM67] 0.0	gi|913659305|gb|CP010945.1| Pseudomonas fluorescens NCIMB 11764, complete genome 0.0	pfam00198, 2-oxoacid_dh, 2-oxoacid dehydrogenases acyltransferase (catalytic domain). These proteins contain one to three copies of a lipoyl binding domain followed by the catalytic domain. 1.58299e-46	sp|P09060|ODBA_PSEPU 2-oxoisovalerate dehydrogenase subunit alpha OS=Pseudomonas putida GN=bkdA1 PE=1 SV=2 0.0	tr|J3H995|J3H995_9PSED Dihydrolipoyl dehydrogenase OS=Pseudomonas sp. GM67 GN=PMI33_02702 PE=4 SV=1 0.0	GO:0003863, 3-methyl-2-oxobutanoate dehydrogenase (2-methylpropanoyl-transferring) activity;GO:0004148, dihydrolipoyl dehydrogenase activity;GO:0005623, cell;GO:0006096, glycolytic process;GO:0045454, cell redox homeostasis;GO:0050660, flavin adenine dinucleotide binding	K00166-ko00640 Propanoate metabolism;ko00280 Valine, leucine and isoleucine degradation
TR0464	0.397381	240.6	-9.2418980326	0.0	0.0	down	TIGR03697, NtcA_cyano, global nitrogen regulator NtcA, cyanobacterial. Members of this protein family, found in the cyanobacteria, are the global nitrogen regulator NtcA. This DNA-binding transcriptional regulator is required for expressing many different ammonia-repressible genes. The consensus NtcA-binding site is G T A N(8)T A C. [Regulatory functions, DNA interactions]. 9.59866e-12	COG0664, Crp, cAMP-binding proteins - catabolite gene activator and regulatory subunit of cAMP-dependent protein kinases [Signal transduction mechanisms]. 6.1343e-11	gi|639453021|ref|WP_024631034.1| MULTISPECIES: hypothetical protein [Paenibacillus] gi|701615919|gb|KGP81692.1| regulatory protein [Paenibacillus sp. MAEPY2] gi|701623386|gb|KGP89028.1| regulatory protein [Paenibacillus sp. MAEPY1] 4.02307e-137	gi|806909852|emb|LN831776.1| Paenibacillus riograndensis SBR5 genome assembly SBR5(T), chromosome : I 5.68331e-104	pfam13545, HTH_Crp_2, Crp-like helix-turn-helix domain. This family represents a crp-like helix-turn-helix domain that is likely to bind DNA. 6.81505e-07	sp|P46908|FNR_BACSU Anaerobic regulatory protein OS=Bacillus subtilis (strain 168) GN=fnr PE=2 SV=1 1.62727e-43	tr|A0A0A2U054|A0A0A2U054_9BACL Regulatory protein OS=Paenibacillus sp. MAEPY2 GN=P364_0115075 PE=4 SV=1 2.3079e-137	GO:0003677, DNA binding;GO:0003700, DNA binding transcription factor activity;GO:0005737, cytoplasm;GO:0006351, transcription, DNA-templated;GO:0006355, regulation of transcription, DNA-templated;GO:0046872, metal ion binding;GO:0051539, 4 iron, 4 sulfur cluster binding	-
TR0410	37.666	160.346	-2.08985362741	0.0	0.0	down	TIGR03137, AhpC, peroxiredoxin. This peroxiredoxin (AhpC, alkylhydroperoxide reductase subunit C) is one subunit of a two-subunit complex with subunit F(TIGR03140). Usually these are found as an apparent operon. The gene has been characterized in Bacteroides fragilis, where it is important in oxidative stress defense. This gene contains two invariant cysteine residues, one near the N-terminus and…	COG0450, AhpC, Peroxiredoxin [Posttranslational modification, protein turnover, chaperones]. 1.14767e-53	gi|495312136|ref|WP_008036884.1| recombinase [Pseudomonas sp. GM67] gi|398205587|gb|EJM92367.1| site-specific recombinase XerD [Pseudomonas sp. GM67] 0.0	gi|913659305|gb|CP010945.1| Pseudomonas fluorescens NCIMB 11764, complete genome 0.0	pfam00578, AhpC-TSA, AhpC/TSA family. This family contains proteins related to alkyl hydroperoxide reductase (AhpC) and thiol specific antioxidant (TSA). 2.02301e-24	sp|P0A251|AHPC_SALTY Alkyl hydroperoxide reductase subunit C OS=Salmonella typhimurium (strain LT2 / SGSC1412 / ATCC 700720) GN=ahpC PE=1 SV=2 9.18544e-95	tr|J3HDW2|J3HDW2_9PSED Site-specific recombinase XerD OS=Pseudomonas sp. GM67 GN=PMI33_00624 PE=3 SV=1 0.0	GO:0003677, DNA binding;GO:0004601, peroxidase activity;GO:0006310, DNA recombination;GO:0006979, response to oxidative stress;GO:0015074, DNA integration;GO:0051920, peroxiredoxin activity	-
TR1165	25.017	93.7257	-1.90553590135	0.0	0.0	down	COG2308, COG2308, Uncharacterized conserved protein [Function unknown]. 0.0	COG2308, COG2308, Uncharacterized conserved protein [Function unknown]. 0.0	gi|426268803|gb|AFY20880.1| hypothetical protein PputUW4_03688 [Pseudomonas sp. UW4] 0.0	gi|913659305|gb|CP010945.1| Pseudomonas fluorescens NCIMB 11764, complete genome 0.0	pfam14403, CP_ATPgrasp_2, Circularly permuted ATP-grasp type 2. Circularly permuted ATP-grasp prototyped by Roseiflexus RoseRS_2616 that is associated in gene neighborhoods with a GCS2-like COOH-NH2 ligase, alpha/beta hydrolase fold peptidase, GAT-II -like amidohydrolase, and M20 peptidase. Members of this family are predicted to be involved in the biosynthesis of small peptides. 2.00353e-145	sp|Q55587|Y335_SYNY3 Uncharacterized protein sll0335 OS=Synechocystis sp. (strain PCC 6803 / Kazusa) GN=sll0335 PE=4 SV=1 3.42893e-164	tr|K9NNR2|K9NNR2_9PSED Uncharacterized protein OS=Pseudomonas sp. UW4 GN=PputUW4_03688 PE=4 SV=1 0.0	-	-
TR0922	1.2634299999999998	170.37599999999998	-7.07523258018	0.0	0.0	down	PRK05573, rplU, 50S ribosomal protein L21; Validated. 1.16106e-22	COG0261, RplU, Ribosomal protein L21 [Translation, ribosomal structure and biogenesis]. 6.10177e-23	gi|1025834299|ref|WP_063568124.1| ribosomal protein [Paenibacillus sp. O199] 5.46143e-68	gi|357198889|gb|CP003107.1| Paenibacillus terrae HPL-003, complete genome 8.16728e-103	pfam00829, Ribosomal_L21p, Ribosomal prokaryotic L21 protein. 4.43644e-15	sp|A3DBS2|RL21_CLOTH 50S ribosomal protein L21 OS=Clostridium thermocellum (strain ATCC 27405 / DSM 1237 / NBRC 103400 / NCIMB 10682 / NRRL B-4536 / VPI 7372) GN=rplU PE=3 SV=1 3.06246e-30	tr|A0A0A2TQQ6|A0A0A2TQQ6_9BACL Ribosomal protein OS=Paenibacillus sp. MAEPY2 GN=P364_0130315 PE=4 SV=1 3.13304e-68	GO:0003735, structural constituent of ribosome;GO:0005840, ribosome;GO:0006412, translation;GO:0019843, rRNA binding	K02888-ko03010 Ribosome
TR1276	0.36085100000000003	59.394	-7.362770133860001	0.0	0.0	down	COG1842, PspA, Phage shock protein A (IM30), suppresses sigma54-dependent transcription [Transcription / Signal transduction mechanisms]. 1.16018e-12	COG1842, PspA, Phage shock protein A (IM30), suppresses sigma54-dependent transcription [Transcription / Signal transduction mechanisms]. 1.47534e-13	gi|639456184|ref|WP_024634155.1| MULTISPECIES: phage-shock protein [Paenibacillus] gi|701611944|gb|KGP77838.1| phage-shock protein [Paenibacillus sp. MAEPY2] gi|701614587|gb|KGP80410.1| phage-shock protein [Paenibacillus sp. MAEPY1] gi|926568561|gb|KOY14071.1| phage-shock protein [Paenibacillus sp. A59] 4.51152e-145	-	pfam04012, PspA_IM30, PspA/IM30 family. This family includes PspA a protein that suppresses sigma54-dependent transcription. The PspA protein, a negative regulator of the Escherichia coli phage shock psp operon, is produced when virulence factors are exported through secretins in many Gram-negative pathogenic bacteria and its homologue in plants, VIPP1, plays a critical role in thylakoid biogenes…	sp|O32201|LIAH_BACSU Protein LiaH OS=Bacillus subtilis (strain 168) GN=liaH PE=2 SV=1 6.1499e-18	tr|A0A0N0C3A6|A0A0N0C3A6_9BACL Phage-shock protein OS=Paenibacillus sp. A59 GN=AMS66_24700 PE=4 SV=1 2.58811e-145	GO:0005829, cytosol	K11620-ko02020 Two-component system
TR1048	0.0340061	77.615	-11.156326222	0.0	0.0	down	COG4209, LplB, ABC-type polysaccharide transport system, permease component [Carbohydrate transport and metabolism]. 2.73219e-86	COG4209, LplB, ABC-type polysaccharide transport system, permease component [Carbohydrate transport and metabolism]. 3.47439e-87	gi|927082385|ref|WP_053782229.1| protein lplB [Paenibacillus sp. A59] 0.0	gi|1022704109|gb|CP015286.1| Paenibacillus glucanolyticus strain 5162 genome 0.0	-	sp|C0SPB3|YTEP_BACSU Uncharacterized multiple-sugar transport system permease YteP OS=Bacillus subtilis (strain 168) GN=yteP PE=2 SV=1 6.59824e-92	tr|A0A0A2UGB0|A0A0A2UGB0_9BACL Protein lplB OS=Paenibacillus sp. MAEPY2 GN=P364_0118730 PE=3 SV=1 0.0	GO:0005886, plasma membrane;GO:0006810, transport;GO:0008643, carbohydrate transport;GO:0016021, integral component of membrane	K17319-ko02010 ABC transporters
TR0528	32.0944	133.625	-2.05779645256	0.0	0.0	down	COG0465, HflB, ATP-dependent Zn proteases [Posttranslational modification, protein turnover, chaperones]. 0.0	COG0465, HflB, ATP-dependent Zn proteases [Posttranslational modification, protein turnover, chaperones]. 0.0	gi|523669040|ref|WP_020800310.1| ATP-dependent metalloprotease FtsH [Pseudomonas sp. G5(2012)] gi|510308449|gb|EPA93902.1| ATP-dependent metalloprotease FtsH [Pseudomonas sp. G5(2012)] 0.0	gi|913659305|gb|CP010945.1| Pseudomonas fluorescens NCIMB 11764, complete genome 0.0	pfam01434, Peptidase_M41, Peptidase family M41. 1.76157e-43	sp|A5W382|FTSH_PSEP1 ATP-dependent zinc metalloprotease FtsH OS=Pseudomonas putida (strain F1 / ATCC 700007) GN=ftsH PE=3 SV=1 0.0	tr|S2FH59|S2FH59_9PSED ATP-dependent zinc metalloprotease FtsH OS=Pseudomonas sp. G5(2012) GN=ftsH PE=3 SV=1 0.0	GO:0004222, metalloendopeptidase activity;GO:0005524, ATP binding;GO:0005886, plasma membrane;GO:0008270, zinc ion binding;GO:0016021, integral component of membrane;GO:0016887, ATPase activity;GO:0030163, protein catabolic process	-
TR0978	0.0001	155.92600000000002	-20.5724300807	0.0	0.0	down	PRK09418, PRK09418, bifunctional 2',3'-cyclic nucleotide 2'-phosphodiesterase/3'-nucleotidase precursor protein; Reviewed. 3.383e-119	COG0737, UshA, 5'-nucleotidase/2',3'-cyclic phosphodiesterase and related esterases [Nucleotide transport and metabolism]. 5.27462e-22	gi|639454240|ref|WP_024632240.1| MULTISPECIES: 2',3'-cyclic-nucleotide 2'-phosphodiesterase [Paenibacillus] gi|701614146|gb|KGP79975.1| 2', 3'-cyclic nucleotide 2'-phosphodiesterase [Paenibacillus sp. MAEPY2] gi|701623897|gb|KGP89522.1| 2', 3'-cyclic nucleotide 2'-phosphodiesterase [Paenibacillus sp. MAEPY1] 0.0	-	pfam02872, 5_nucleotid_C, 5'-nucleotidase, C-terminal domain. 3.14928e-06	sp|O34313|NTPES_BACSU Trifunctional nucleotide phosphoesterase protein YfkN OS=Bacillus subtilis (strain 168) GN=yfkN PE=1 SV=1 1.70616e-105	tr|A0A0A2UEH5|A0A0A2UEH5_9BACL 2', 3'-cyclic nucleotide 2'-phosphodiesterase OS=Paenibacillus sp. MAEPY2 GN=P364_0121310 PE=3 SV=1 0.0	GO:0000166, nucleotide binding;GO:0005576, extracellular region;GO:0005618, cell wall;GO:0008253, 5'-nucleotidase activity;GO:0008254, 3'-nucleotidase activity;GO:0008663, 2',3'-cyclic-nucleotide 2'-phosphodiesterase activity;GO:0009166, nucleotide catabolic process;GO:0016788, hydrolase activity, acting on ester bonds;GO:0046872, metal ion binding	K01119-ko00230 Purine metabolism;ko00240 Pyrimidine metabolism
TR1480	9.19599	85.5268	-3.2172997599799995	0.0	0.0	down	cd02933, OYE_like_FMN, Old yellow enzyme (OYE)-like FMN binding domain. OYE was the first flavin-dependent enzyme identified, however its true physiological role remains elusive to this day. Each monomer of OYE contains FMN as a non-covalently bound cofactor, uses NADPH as a reducing agent with oxygens, quinones, and alpha,beta-unsaturated aldehydes and ketones, and can act as electron acceptors …	COG1902, NemA, NADH:flavin oxidoreductases, Old Yellow Enzyme family [Energy production and conversion]. 1.42079e-60	gi|495310770|ref|WP_008035518.1| alkene reductase [Pseudomonas sp. GM60] gi|398185573|gb|EJM72971.1| NADH:flavin oxidoreductase [Pseudomonas sp. GM60] 0.0	gi|1012291606|gb|CP014867.1| Pseudomonas chlororaphis isolate 189, complete genome 0.0	pfam00724, Oxidored_FMN, NADH:flavin oxidoreductase / NADH oxidase family. 2.50381e-64	sp|Q9XG54|OPR1_SOLLC 12-oxophytodienoate reductase 1 OS=Solanum lycopersicum GN=OPR1 PE=1 SV=1 3.17243e-93	tr|J2T036|J2T036_9PSED NADH:flavin oxidoreductase OS=Pseudomonas sp. GM60 GN=PMI32_05850 PE=4 SV=1 0.0	GO:0003959, NADPH dehydrogenase activity;GO:0005622, intracellular;GO:0005737, cytoplasm;GO:0010181, FMN binding;GO:0016491, oxidoreductase activity;GO:0016629, 12-oxophytodienoate reductase activity;GO:0031408, oxylipin biosynthetic process;GO:0055114, oxidation-reduction process	K10680-ko00633 Nitrotoluene degradation
TR0471	65.446	211.52900000000002	-1.69247854236	0.0	0.0	down	COG1090, COG1090, Predicted nucleoside-diphosphate sugar epimerase [General function prediction only]. 1.98005e-67	COG1090, COG1090, Predicted nucleoside-diphosphate sugar epimerase [General function prediction only]. 2.51793e-68	gi|495301139|ref|WP_008025889.1| ferrochelatase [Pseudomonas sp. GM60] gi|398198954|gb|EJM85904.1| ferrochelatase [Pseudomonas sp. GM60] 0.0	gi|913659305|gb|CP010945.1| Pseudomonas fluorescens NCIMB 11764, complete genome 0.0	pfam00762, Ferrochelatase, Ferrochelatase. 8.61662e-54	sp|Q4K6B3|HEMH_PSEF5 Ferrochelatase OS=Pseudomonas fluorescens (strain Pf-5 / ATCC BAA-477) GN=hemH PE=3 SV=1 0.0	tr|J2UFY2|J2UFY2_9PSED Ferrochelatase OS=Pseudomonas sp. GM60 GN=hemH PE=3 SV=1 0.0	GO:0004325, ferrochelatase activity;GO:0005737, cytoplasm;GO:0006779, porphyrin-containing compound biosynthetic process;GO:0006783, heme biosynthetic process;GO:0046872, metal ion binding	K01772-ko00860 Porphyrin and chlorophyll metabolism
TR0202	128.126	363.827	-1.50568934631	0.0	0.0	down	PRK05022, PRK05022, anaerobic nitric oxide reductase transcription regulator; Provisional. 0.0	COG3604, FhlA, Transcriptional regulator containing GAF, AAA-type ATPase, and DNA binding domains [Transcription / Signal transduction mechanisms]. 4.39243e-133	gi|495312563|ref|WP_008037311.1| nitric oxide reductase transcription regulator [Pseudomonas sp. GM67] gi|398205401|gb|EJM92185.1| transcriptional regulator containing GAF, AAA-type ATPase, and DNA binding domain-containing protein [Pseudomonas sp. GM67] 0.0	gi|913659305|gb|CP010945.1| Pseudomonas fluorescens NCIMB 11764, complete genome 0.0	pfam00158, Sigma54_activat, Sigma-54 interaction domain. 1.19926e-68	sp|Q6D8R9|NORR_PECAS Anaerobic nitric oxide reductase transcription regulator NorR OS=Pectobacterium atrosepticum (strain SCRI 1043 / ATCC BAA-672) GN=norR PE=3 SV=1 1.63545e-159	tr|J3HDH2|J3HDH2_9PSED Transcriptional regulator containing GAF, AAA-type ATPase, and DNA binding domain-containing protein OS=Pseudomonas sp. GM67 GN=PMI33_00929 PE=4 SV=1 0.0	GO:0000160, phosphorelay signal transduction system;GO:0003677, DNA binding;GO:0003700, DNA binding transcription factor activity;GO:0005524, ATP binding;GO:0005622, intracellular;GO:0006351, transcription, DNA-templated;GO:0006355, regulation of transcription, DNA-templated;GO:0043565, sequence-specific DNA binding	-
TR0151	0.0001	1924.09	-24.1976729475	0.0	0.0	down	-	-	gi|1025829723|ref|WP_063563548.1| hypothetical protein [Paenibacillus sp. O199] 1.34873e-30	-	-	-	-	-	-
TR0664	39.7631	127.868	-1.6851531219	0.0	0.0	down	-	-	gi|835980298|ref|WP_047711895.1| DNA breaking-rejoining enzyme [Pseudomonas fluorescens] 0.0	gi|974255378|gb|CP008857.1| Pseudomonas aeruginosa strain F30658, complete genome 0.0	-	-	tr|A0A0H3YQE8|A0A0H3YQE8_PSEST Phage integrase OS=Pseudomonas stutzeri GN=AB691_0768 PE=4 SV=1 0.0	GO:0003677, DNA binding;GO:0006310, DNA recombination;GO:0015074, DNA integration	-
TR0594	82.7985	183.592	-1.14882665803	0.0	0.0	down	PRK05688, fliI, flagellum-specific ATP synthase; Validated. 0.0	COG1157, FliI, Flagellar biosynthesis/type III secretory pathway ATPase [Cell motility and secretion / Intracellular trafficking and secretion]. 2.98813e-159	gi|495319840|ref|WP_008044586.1| flagellar M-ring protein FliF [Pseudomonas sp. GM67] gi|398191139|gb|EJM78338.1| flagellar basal-body M-ring protein/flagellar hook-basal body protein FliF [Pseudomonas sp. GM67] 0.0	gi|913659305|gb|CP010945.1| Pseudomonas fluorescens NCIMB 11764, complete genome 0.0	pfam00006, ATP-synt_ab, ATP synthase alpha/beta family, nucleotide-binding domain. This family includes the ATP synthase alpha and beta subunits, the ATP synthase associated with flagella and the termination factor Rho. 9.8409e-81	sp|Q51463|FLIF_PSEAE Flagellar M-ring protein OS=Pseudomonas aeruginosa (strain ATCC 15692 / PAO1 / 1C / PRS 101 / LMG 12228) GN=fliF PE=3 SV=2 0.0	tr|J3B5E9|J3B5E9_9PSED Flagellar M-ring protein OS=Pseudomonas sp. GM67 GN=PMI33_05632 PE=3 SV=1 0.0	GO:0003774, motor activity;GO:0005886, plasma membrane;GO:0009431, bacterial-type flagellum basal body, MS ring;GO:0016021, integral component of membrane;GO:0071973, bacterial-type flagellum-dependent cell motility	K02409-ko02040 Flagellar assembly
TR1528	13.0924	95.6165	-2.86853001194	0.0	0.0	down	COG0306, PitA, Phosphate/sulphate permeases [Inorganic ion transport and metabolism]. 2.2456e-14	COG0306, PitA, Phosphate/sulphate permeases [Inorganic ion transport and metabolism]. 2.85562e-15	gi|495307807|ref|WP_008032556.1| anion permease [Pseudomonas sp. GM60] gi|398191833|gb|EJM79012.1| phosphate/sulfate permease [Pseudomonas sp. GM60] 0.0	gi|635284334|gb|CP005960.1| Pseudomonas mandelii JR-1, complete genome 0.0	pfam01384, PHO4, Phosphate transporter family. This family includes PHO-4 from Neurospora crassa which is a is a Na(+)-phosphate symporter. This family also contains the leukaemia virus receptor SLC20A1. 7.74322e-12	sp|P0AFJ7|PITA_ECOLI Low-affinity inorganic phosphate transporter 1 OS=Escherichia coli (strain K12) GN=pitA PE=1 SV=1 1.8315e-110	tr|J3GYK1|J3GYK1_9PSED Phosphate transporter OS=Pseudomonas sp. GM60 GN=PMI32_04444 PE=3 SV=1 0.0	GO:0005315, inorganic phosphate transmembrane transporter activity;GO:0005385, zinc ion transmembrane transporter activity;GO:0005886, plasma membrane;GO:0005887, integral component of plasma membrane;GO:0006817, phosphate ion transport;GO:0015295, solute:proton symporter activity;GO:0015654, tellurite transmembrane transporter activity;GO:0015710, tellurite transport;GO:0016021, integral compone…	-
TR1868	0.0001	50.1768	-18.936660941	0.0	0.0	down	COG1271, CydA, Cytochrome bd-type quinol oxidase, subunit 1 [Energy production and conversion]. 9.99759e-94	COG1271, CydA, Cytochrome bd-type quinol oxidase, subunit 1 [Energy production and conversion]. 1.27134e-94	gi|1011409546|ref|WP_062321320.1| cytochrome D ubiquinol oxidase subunit I [Paenibacillus pabuli] 0.0	gi|686544841|gb|CP009285.1| Paenibacillus borealis strain DSM 13188, complete genome 5.86e-36	pfam01654, Cyt_bd_oxida_I, Cytochrome bd terminal oxidase subunit I. This family are the alternative oxidases found in many bacteria which oxidize ubiquinol and reduce oxygen as part of the electron transport chain. This family is the subunit I of the oxidase E. coli has two copies of the oxidase, bo and bd', both of which are represented here In some nitrogen fixing bacteria, e.g. Klebsiella pne…	sp|P94364|CYDA_BACSU Cytochrome bd ubiquinol oxidase subunit 1 OS=Bacillus subtilis (strain 168) GN=cydA PE=3 SV=1 2.15595e-168	tr|A0A0A2UA75|A0A0A2UA75_9BACL Cytochrome D ubiquinol oxidase subunit I OS=Paenibacillus sp. MAEPY2 GN=P364_0108875 PE=4 SV=1 0.0	GO:0005886, plasma membrane;GO:0009055, electron transfer activity;GO:0016021, integral component of membrane;GO:0016682, oxidoreductase activity, acting on diphenols and related substances as donors, oxygen as acceptor;GO:0019646, aerobic electron transport chain;GO:0046872, metal ion binding;GO:0070069, cytochrome complex	K00425-ko00190 Oxidative phosphorylation;ko02020 Two-component system
TR0210	185.855	425.27	-1.19420158481	0.0	0.0	down	PRK10218, PRK10218, GTP-binding protein; Provisional. 0.0	COG1217, TypA, Predicted membrane GTPase involved in stress response [Signal transduction mechanisms]. 0.0	gi|940073678|gb|KPW94840.1| GTP-binding protein TypA [Pseudomonas syringae pv. cerasicola] 0.0	gi|1002767533|gb|CP014546.1| Pseudomonas azotoformans strain S4, complete genome 0.0	pfam00009, GTP_EFTU, Elongation factor Tu GTP binding domain. This domain contains a P-loop motif, also found in several other families such as pfam00071, pfam00025 and pfam00063. Elongation factor Tu consists of three structural domains, this plus two C-terminal beta barrel domains. 3.70122e-26	sp|P0A3B4|TYPA_SHIFL GTP-binding protein TypA/BipA OS=Shigella flexneri GN=typA PE=3 SV=1 0.0	tr|A0A0P9P8L1|A0A0P9P8L1_PSESX GTP-binding protein TypA OS=Pseudomonas syringae pv. cerasicola GN=ALO50_04577 PE=4 SV=1 0.0	GO:0003924, GTPase activity;GO:0005525, GTP binding	-
TR1098	0.281643	110.89	-8.62104593952	0.0	0.0	down	PRK07709, PRK07709, fructose-bisphosphate aldolase; Provisional. 7.73429e-162	COG0191, Fba, Fructose/tagatose bisphosphate aldolase [Carbohydrate transport and metabolism]. 1.03447e-103	gi|639450755|ref|WP_024628780.1| MULTISPECIES: fructose-1,6-bisphosphate aldolase, class II [Paenibacillus] gi|701618767|gb|KGP84510.1| fructose-bisphosphate aldolase [Paenibacillus sp. MAEPY1] gi|701618985|gb|KGP84724.1| fructose-bisphosphate aldolase [Paenibacillus sp. MAEPY2] 0.0	gi|690614063|gb|CP009241.1| Paenibacillus sp. FSL H7-0357, complete genome 0.0	pfam01116, F_bP_aldolase, Fructose-bisphosphate aldolase class-II. 1.38434e-91	sp|P94453|ALF_GEOSE Fructose-bisphosphate aldolase OS=Geobacillus stearothermophilus GN=fba PE=3 SV=3 2.89371e-156	tr|A0A0A2UA02|A0A0A2UA02_9BACL Fructose-bisphosphate aldolase OS=Paenibacillus sp. MAEPY2 GN=P364_0103410 PE=3 SV=1 0.0	GO:0004332, fructose-bisphosphate aldolase activity;GO:0006096, glycolytic process;GO:0008270, zinc ion binding;GO:0030388, fructose 1,6-bisphosphate metabolic process	K01624-ko00051 Fructose and mannose metabolism;ko00030 Pentose phosphate pathway;ko01200 Carbon metabolism;ko01230 Biosynthesis of amino acids;ko00710 Carbon fixation in photosynthetic organisms;ko00010 Glycolysis / Gluconeogenesis;ko00680 Methane metabolism
TR1139	11.8809	125.92	-3.4057914137700003	0.0	0.0	down	TIGR02938, Nitrogen_fixation_regulatory_protein, nitrogen fixation negative regulator NifL. NifL is a modulator of the nitrogen fixation positive regulator protein NifA, and is therefore a negative regulator. It binds NifA. NifA and NifL are encoded by adjacent genes. [Central intermediary metabolism, Nitrogen fixation, Regulatory functions, Protein interactions]. 4.3822e-12	-	gi|495301863|ref|WP_008026613.1| methyl-accepting chemotaxis protein [Pseudomonas sp. GM60] gi|398198091|gb|EJM85055.1| PAS domain S-box [Pseudomonas sp. GM60] 0.0	gi|913659305|gb|CP010945.1| Pseudomonas fluorescens NCIMB 11764, complete genome 0.0	pfam08447, PAS_3, PAS fold. The PAS fold corresponds to the structural domain that has previously been defined as PAS and PAC motifs. The PAS fold appears in archaea, eubacteria and eukarya. 6.48341e-10	sp|P50466|AER_ECOLI Aerotaxis receptor OS=Escherichia coli (strain K12) GN=aer PE=1 SV=1 1.95163e-49	tr|J3H5E9|J3H5E9_9PSED PAS domain S-box OS=Pseudomonas sp. GM60 GN=PMI32_01447 PE=4 SV=1 0.0	GO:0004871, signal transducer activity;GO:0005886, plasma membrane;GO:0006935, chemotaxis;GO:0007165, signal transduction;GO:0016021, integral component of membrane;GO:0042802, identical protein binding;GO:0052131, positive aerotaxis	K03776-ko02020 Two-component system;ko02030 Bacterial chemotaxis
TR2659	62.3496	16.3837	1.9281191008900003	0.0	0.0	up	TIGR01845, Outer_membrane_protein_OprM, efflux transporter, outer membrane factor (OMF) lipoprotein, NodT family. Members of this model comprise a subfamily of the Outer Membrane Factor (TCDB 1.B.17) porins. OMF proteins operate in conjunction with a primary transporter of the RND, MFS, ABC, or PET systems, and a MFP (membrane fusion protein) to tranport substrates across membranes. The complex t…	COG1538, TolC, Outer membrane protein [Cell envelope biogenesis, outer membrane / Intracellular trafficking and secretion]. 4.23321e-40	gi|495301531|ref|WP_008026281.1| RND transporter [Pseudomonas sp. GM60] gi|398198284|gb|EJM85242.1| efflux transporter, outer membrane factor lipoprotein, NodT family [Pseudomonas sp. GM60] 0.0	gi|913659305|gb|CP010945.1| Pseudomonas fluorescens NCIMB 11764, complete genome 0.0	pfam00873, ACR_tran, AcrB/AcrD/AcrF family. Members of this family are integral membrane proteins. Some are involved in drug resistance. AcrB cooperates with a membrane fusion protein, AcrA, and an outer membrane channel TolC. The structure shows the AcrB forms a homotrimer. 3.5105e-18	sp|Q93PU3|TTGI_PSEPT Toluene efflux pump outer membrane protein TtgI OS=Pseudomonas putida (strain DOT-T1E) GN=ttgI PE=2 SV=2 1.21377e-48	tr|J3H5P1|J3H5P1_9PSED Efflux transporter, outer membrane factor lipoprotein, NodT family OS=Pseudomonas sp. GM60 GN=PMI32_01270 PE=3 SV=1 0.0	GO:0005215, transporter activity;GO:0008289, lipid binding;GO:0009279, cell outer membrane;GO:0016021, integral component of membrane	-
TR0853	36.0206	116.14399999999999	-1.6890205087099999	0.0	0.0	down	PRK05261, PRK05261, putative phosphoketolase; Provisional. 0.0	COG3957, COG3957, Phosphoketolase [Carbohydrate transport and metabolism]. 0.0	gi|696507953|ref|WP_033044941.1| phosphoketolase [Pseudomonas putida] gi|665417590|gb|KEX90373.1| phosphoketolase [Pseudomonas putida] 0.0	gi|913659305|gb|CP010945.1| Pseudomonas fluorescens NCIMB 11764, complete genome 0.0	pfam09364, XFP_N, XFP N-terminal domain. Bacterial enzyme splits fructose-6-P and/or xylulose-5-P with the aid of inorganic phosphate into either acetyl-P and erythrose-4-P and/or acetyl-P and glyeraldehyde-3-P EC:4.1.2.9, EC:4.1.2.22. This family is distantly related to transketolases e.g. pfam02779. 2.11161e-165	sp|A5W384|PHK_PSEP1 Probable phosphoketolase OS=Pseudomonas putida (strain F1 / ATCC 700007) GN=Pput_2459 PE=3 SV=1 0.0	tr|A0A083UEZ5|A0A083UEZ5_PSEPU Probable phosphoketolase OS=Pseudomonas putida GN=HA62_32190 PE=3 SV=1 0.0	GO:0005975, carbohydrate metabolic process;GO:0016832, aldehyde-lyase activity	K01621-ko00030 Pentose phosphate pathway;ko00710 Carbon fixation in photosynthetic organisms
TR0387	0.573018	532.2	-9.85917233649	0.0	0.0	down	-	-	gi|639451243|ref|WP_024629266.1| MULTISPECIES: hypothetical protein [Paenibacillus] gi|701616553|gb|KGP82320.1| hypothetical protein P363_0126905 [Paenibacillus sp. MAEPY1] gi|701618671|gb|KGP84415.1| hypothetical protein P364_0105910 [Paenibacillus sp. MAEPY2] gi|945829206|gb|KQY82985.1| hypothetical protein ASD24_11845 [Paenibacillus sp. Root52] gi|985794919|dbj|GAS80866.1| hypothetical protein…	gi|686539396|gb|CP009284.1| Paenibacillus sp. FSL R7-0331, complete genome 8.02361e-56	-	-	tr|A0A100VJ79|A0A100VJ79_PAEAM Uncharacterized protein OS=Paenibacillus amylolyticus GN=PAHA3_0939 PE=4 SV=1 1.58627e-76	-	-
TR2670	48.8572	15.9198	1.61774897384	0.0	0.0	up	pfam00873, ACR_tran, AcrB/AcrD/AcrF family. Members of this family are integral membrane proteins. Some are involved in drug resistance. AcrB cooperates with a membrane fusion protein, AcrA, and an outer membrane channel TolC. The structure shows the AcrB forms a homotrimer. 1.88133e-90	COG0841, AcrB, Cation/multidrug efflux pump [Defense mechanisms]. 2.23245e-89	gi|495301535|ref|WP_008026285.1| MexE family multidrug efflux RND transporter periplasmic adaptor subunit [Pseudomonas sp. GM60] gi|398198286|gb|EJM85244.1| RND family efflux transporter, MFP subunit [Pseudomonas sp. GM60] 0.0	gi|913659305|gb|CP010945.1| Pseudomonas fluorescens NCIMB 11764, complete genome 0.0	pfam00873, ACR_tran, AcrB/AcrD/AcrF family. Members of this family are integral membrane proteins. Some are involved in drug resistance. AcrB cooperates with a membrane fusion protein, AcrA, and an outer membrane channel TolC. The structure shows the AcrB forms a homotrimer. 4.49466e-91	sp|Q8G2M6|BEPE_BRUSU Efflux pump membrane transporter BepE OS=Brucella suis biovar 1 (strain 1330) GN=bepE PE=1 SV=1 5.44052e-105	tr|J2UE32|J2UE32_9PSED RND family efflux transporter, MFP subunit OS=Pseudomonas sp. GM60 GN=PMI32_01272 PE=3 SV=1 0.0	GO:0005215, transporter activity;GO:0005886, plasma membrane;GO:0016020, membrane;GO:0016021, integral component of membrane;GO:0046677, response to antibiotic;GO:0055085, transmembrane transport	-
TR0619	0.0001	185.09599999999998	-20.8198422876	0.0	0.0	down	COG0667, Tas, Predicted oxidoreductases (related to aryl-alcohol dehydrogenases) [Energy production and conversion]. 1.24925e-64	COG0667, Tas, Predicted oxidoreductases (related to aryl-alcohol dehydrogenases) [Energy production and conversion]. 1.58861e-65	gi|1025830374|ref|WP_063564199.1| oxidoreductase [Paenibacillus sp. O199] 0.0	gi|686527924|gb|CP009282.1| Paenibacillus sp. FSL R5-0912, complete genome 9.32178e-119	pfam00248, Aldo_ket_red, Aldo/keto reductase family. This family includes a number of K+ ion channel beta chain regulatory domains - these are reported to have oxidoreductase activity. 1.72263e-45	sp|O05408|YRPG_BACSU Uncharacterized oxidoreductase YrpG OS=Bacillus subtilis (strain 168) GN=yrpG PE=3 SV=2 2.38211e-158	tr|A0A0A2UBG0|A0A0A2UBG0_9BACL Oxidoreductase OS=Paenibacillus sp. MAEPY2 GN=P364_0101040 PE=4 SV=1 0.0	GO:0016491, oxidoreductase activity	-
TR0059	531.285	1319.01	-1.31189761608	0.0	0.0	down	TIGR02695, Outer_membrane_protein_H.8, azurin. Azurin is a blue copper-binding protein in the plastocyanin/azurin family (see pfam00127). It serves as a redox partner to enzymes such as nitrite reductase or arsenite oxidase. The most closely related copper-binding proteins to this family are auracyanins, as in Chloroflexus aurantiacus, which have similar redox activities. [Energy metabolism, Elec…	COG3241, COG3241, Azurin [Energy production and conversion]. 3.39385e-49	gi|495310624|ref|WP_008035372.1| MULTISPECIES: azurin [Pseudomonas] gi|398185826|gb|EJM73216.1| azurin [Pseudomonas sp. GM60] gi|398194733|gb|EJM81798.1| azurin [Pseudomonas sp. GM67] 1.377e-90	gi|913659305|gb|CP010945.1| Pseudomonas fluorescens NCIMB 11764, complete genome 0.0	pfam00127, Copper-bind, Copper binding proteins, plastocyanin/azurin family. 4.4733e-13	sp|Q9F646|AZUR5_PSEPU Azurin OS=Pseudomonas putida PE=1 SV=1 1.99969e-81	tr|J2T0T8|J2T0T8_9PSED Azurin OS=Pseudomonas sp. GM60 GN=PMI32_05781 PE=4 SV=1 7.89938e-91	GO:0005507, copper ion binding;GO:0009055, electron transfer activity;GO:0022900, electron transport chain;GO:0042597, periplasmic space;GO:0055114, oxidation-reduction process	-
TR2681	57.2765	18.4391	1.6351750958899998	0.0	0.0	up	PRK10414, PRK10414, biopolymer transport protein ExbB; Provisional. 3.32805e-73	COG0848, ExbD, Biopolymer transport protein [Intracellular trafficking and secretion]. 1.79871e-33	gi|495313312|ref|WP_008038060.1| tonB-system energizer ExbB [Pseudomonas sp. GM67] gi|398204128|gb|EJM90937.1| tonB-system energizer ExbB [Pseudomonas sp. GM67] 7.59023e-157	gi|913659305|gb|CP010945.1| Pseudomonas fluorescens NCIMB 11764, complete genome 0.0	pfam02472, ExbD, Biopolymer transport protein ExbD/TolR. This group of proteins are membrane bound transport proteins essential for ferric ion uptake in bacteria. The Pfam family consists of ExbD, and TolR which are involved in TonB-dependent transport of various receptor bound substrates including colicins. 1.51483e-19	sp|Q05605|EXBB_PSEPU Biopolymer transport protein ExbB OS=Pseudomonas putida GN=exbB PE=3 SV=1 1.78684e-121	tr|J3HC82|J3HC82_9PSED TonB-system energizer ExbB OS=Pseudomonas sp. GM67 GN=PMI33_01471 PE=3 SV=1 4.35426e-157	GO:0005886, plasma membrane;GO:0008565, protein transporter activity;GO:0016021, integral component of membrane	-
TR0265	184.03099999999998	476.769	-1.37334162481	0.0	0.0	down	pfam03573, OprD, outer membrane porin, OprD family. This family includes outer membrane proteins related to OprD. OprD has been described as a serine type peptidase. However the proposed catalytic residues are not conserved suggesting that many of these proteins are not peptidases. 5.51735e-93	-	gi|495315353|ref|WP_008040100.1| membrane protein [Pseudomonas sp. GM67] gi|398201318|gb|EJM88199.1| outer membrane porin, OprD family [Pseudomonas sp. GM67] 0.0	gi|913659305|gb|CP010945.1| Pseudomonas fluorescens NCIMB 11764, complete genome 0.0	pfam03573, OprD, outer membrane porin, OprD family. This family includes outer membrane proteins related to OprD. OprD has been described as a serine type peptidase. However the proposed catalytic residues are not conserved suggesting that many of these proteins are not peptidases. 1.31814e-93	sp|P32722|PORD_PSEAE Porin D OS=Pseudomonas aeruginosa (strain ATCC 15692 / PAO1 / 1C / PRS 101 / LMG 12228) GN=oprD PE=1 SV=1 1.1204e-95	tr|J2UMJ7|J2UMJ7_9PSED Outer membrane porin, OprD family OS=Pseudomonas sp. GM67 GN=PMI33_02746 PE=4 SV=1 0.0	GO:0008236, serine-type peptidase activity;GO:0015288, porin activity;GO:0015802, basic amino acid transport;GO:0016021, integral component of membrane;GO:0019867, outer membrane;GO:0045203, integral component of cell outer membrane;GO:0046930, pore complex	-
TR1731	7.16189	65.785	-3.1993463991400004	0.0	0.0	down	PRK10631, PRK10631, p-hydroxybenzoic acid efflux subunit AaeB; Provisional. 6.81372e-28	COG1289, COG1289, Predicted membrane protein [Function unknown]. 2.40247e-24	gi|495308238|ref|WP_008032987.1| fusaric acid resistance protein [Pseudomonas sp. GM60] gi|398190853|gb|EJM78063.1| putative membrane protein [Pseudomonas sp. GM60] 0.0	gi|913659305|gb|CP010945.1| Pseudomonas fluorescens NCIMB 11764, complete genome 0.0	pfam04632, FUSC, Fusaric acid resistance protein family. This family includes a conserved region found in two proteins associated with fusaric acid resistance. These proteins are likely to be membrane transporter proteins. 1.82864e-17	sp|O05543|Y755_GLUOX Uncharacterized transporter GOX0755 OS=Gluconobacter oxydans (strain 621H) GN=GOX0755 PE=3 SV=2 1.74581e-27	tr|J3B509|J3B509_9PSED Putative membrane protein OS=Pseudomonas sp. GM60 GN=PMI32_04683 PE=4 SV=1 0.0	GO:0005886, plasma membrane;GO:0006810, transport;GO:0016021, integral component of membrane	-
TR1852	0.028666200000000003	56.3128	-10.9398964982	0.0	0.0	down	TIGR02289, Oligoendopeptidase_F, oligoendopeptidase, M3 family. This family consists of probable oligoendopeptidases in the M3 family, related to lactococcal PepF and group B streptococcal PepB (TIGR00181) but in a distinct clade with considerable sequence differences. The likely substrate is small peptides and not whole proteins, as with PepF, but members are not characterized and the activity p…	COG1164, COG1164, Oligoendopeptidase F [Amino acid transport and metabolism]. 4.37285e-18	gi|639453841|ref|WP_024631844.1| MULTISPECIES: oligoendopeptidase F [Paenibacillus] gi|701614673|gb|KGP80494.1| oligoendopeptidase F [Paenibacillus sp. MAEPY2] gi|701620713|gb|KGP86429.1| oligoendopeptidase F [Paenibacillus sp. MAEPY1] 0.0	gi|261280339|gb|CP001793.1| Paenibacillus sp. Y412MC10, complete genome 1.24617e-95	pfam12746, GNAT_acetyltran, GNAT acetyltransferase. Many of the members are annotated s being Zwittermicin A resistance proteins, whereas others are listed as being GNAT acetyltransferases. The family has similarities to the GNAT acetyltransferase family. 1.92951e-08	sp|P96679|YDFB_BACSU Uncharacterized N-acetyltransferase YdfB OS=Bacillus subtilis (strain 168) GN=ydfB PE=3 SV=1 4.83809e-18	tr|A0A0A2TXT6|A0A0A2TXT6_9BACL Oligoendopeptidase F OS=Paenibacillus sp. MAEPY2 GN=P364_0119285 PE=3 SV=1 0.0	GO:0004222, metalloendopeptidase activity;GO:0008080, N-acetyltransferase activity;GO:0046872, metal ion binding	-
TR0683	0.07872860000000001	155.319	-10.9460588798	0.0	0.0	down	PRK05815, PRK05815, F0F1 ATP synthase subunit A; Validated. 4.19136e-27	COG0356, AtpB, F0F1-type ATP synthase, subunit a [Energy production and conversion]. 6.89919e-28	gi|639454725|ref|WP_024632721.1| MULTISPECIES: ATP synthase F0 subunit A [Paenibacillus] gi|701613572|gb|KGP79412.1| ATP synthase F0 subunit A [Paenibacillus sp. MAEPY2] gi|701622314|gb|KGP87981.1| ATP synthase F0 subunit A [Paenibacillus sp. MAEPY1] 0.0	-	pfam00119, ATP-synt_A, ATP synthase A chain. 1.44082e-10	sp|P20600|ATP6_BACMQ ATP synthase subunit a OS=Bacillus megaterium (strain ATCC 12872 / QMB1551) GN=atpB PE=3 SV=1 1.94024e-55	tr|A0A0A2TTR2|A0A0A2TTR2_9BACL ATP synthase subunit a OS=Paenibacillus sp. MAEPY2 GN=atpB PE=3 SV=1 0.0	GO:0005886, plasma membrane;GO:0016021, integral component of membrane;GO:0042777, plasma membrane ATP synthesis coupled proton transport;GO:0045263, proton-transporting ATP synthase complex, coupling factor F(o);GO:0046933, proton-transporting ATP synthase activity, rotational mechanism	K02108-ko00195 Photosynthesis;ko00190 Oxidative phosphorylation
TR0414	117.07799999999999	255.101	-1.12359854829	4.630264009289997e-307	4.8251348326999973e-306	down	PRK11809, putA, trifunctional transcriptional regulator/proline dehydrogenase/pyrroline-5-carboxylate dehydrogenase; Reviewed. 0.0	COG4230, COG4230, Delta 1-pyrroline-5-carboxylate dehydrogenase [Energy production and conversion]. 0.0	gi|495300349|ref|WP_008025099.1| MULTISPECIES: trifunctional transcriptional regulator/proline dehydrogenase/L-glutamate gamma-semialdehyde dehydrogenase [Pseudomonas] gi|398196805|gb|EJM83799.1| delta-1-pyrroline-5-carboxylate dehydrogenase [Pseudomonas sp. GM67] gi|398199674|gb|EJM86609.1| delta-1-pyrroline-5-carboxylate dehydrogenase [Pseudomonas sp. GM60] 0.0	gi|913659305|gb|CP010945.1| Pseudomonas fluorescens NCIMB 11764, complete genome 0.0	pfam01619, Pro_dh, Proline dehydrogenase. 5.87507e-70	sp|P09546|PUTA_ECOLI Bifunctional protein PutA OS=Escherichia coli (strain K12) GN=putA PE=1 SV=3 0.0	tr|J2UHX1|J2UHX1_9PSED Bifunctional protein PutA OS=Pseudomonas sp. GM60 GN=PMI32_00605 PE=3 SV=1 0.0	GO:0000986, bacterial-type proximal promoter sequence-specific DNA binding;GO:0001141, transcriptional repressor activity, bacterial-type RNA polymerase proximal promoter sequence-specific DNA binding;GO:0003677, DNA binding;GO:0003700, DNA binding transcription factor activity;GO:0003842, 1-pyrroline-5-carboxylate dehydrogenase activity;GO:0004029, aldehyde dehydrogenase (NAD) activity;GO:000465…	K13821-ko00250 Alanine, aspartate and glutamate metabolism;ko00330 Arginine and proline metabolism
TR0948	0.303041	152.164	-8.971898364560001	3.579218676299998e-306	3.7164862025999984e-305	down	pfam00318, Ribosomal_S2, Ribosomal protein S2. 5.82152e-108	COG0052, RpsB, Ribosomal protein S2 [Translation, ribosomal structure and biogenesis]. 1.48485e-105	gi|639452225|ref|WP_024630243.1| MULTISPECIES: 30S ribosomal protein S2 [Paenibacillus] gi|701615142|gb|KGP80955.1| 30S ribosomal protein S2 [Paenibacillus sp. MAEPY1] gi|701617122|gb|KGP82885.1| 30S ribosomal protein S2 [Paenibacillus sp. MAEPY2] gi|926567973|gb|KOY13489.1| 30S ribosomal protein S2 [Paenibacillus sp. A59] gi|945829369|gb|KQY83148.1| 30S ribosomal protein S2 [Paenibacillus sp. Ro…	gi|770340737|gb|CP000154.2| Paenibacillus polymyxa E681, complete genome 0.0	pfam00318, Ribosomal_S2, Ribosomal protein S2. 1.39081e-108	sp|Q9KA63|RS2_BACHD 30S ribosomal protein S2 OS=Bacillus halodurans (strain ATCC BAA-125 / DSM 18197 / FERM 7344 / JCM 9153 / C-125) GN=rpsB PE=3 SV=1 1.71486e-139	tr|A0A0Q7S5K8|A0A0Q7S5K8_9BACL 30S ribosomal protein S2 OS=Paenibacillus sp. Root52 GN=rpsB PE=3 SV=1 9.02461e-164	GO:0003735, structural constituent of ribosome;GO:0006412, translation;GO:0015935, small ribosomal subunit	K02967-ko03010 Ribosome
TR0826	30.1118	153.2	-2.3470154412	1.1015373326699993e-305	1.1396977331299993e-304	down	pfam08269, Cache_2, Cache domain. 1.11624e-20	COG4564, COG4564, Signal transduction histidine kinase [Signal transduction mechanisms]. 1.94597e-18	gi|495319031|ref|WP_008043778.1| methyl-accepting chemotaxis protein [Pseudomonas sp. GM67] gi|398192893|gb|EJM80020.1| methyl-accepting chemotaxis protein [Pseudomonas sp. GM67] 0.0	gi|913659305|gb|CP010945.1| Pseudomonas fluorescens NCIMB 11764, complete genome 0.0	pfam08269, Cache_2, Cache domain. 2.6668e-21	sp|Q9X1E2|MCP4_THEMA Methyl-accepting chemotaxis protein 4 OS=Thermotoga maritima (strain ATCC 43589 / MSB8 / DSM 3109 / JCM 10099) GN=mcp4 PE=1 SV=1 2.31358e-68	tr|J3GZP1|J3GZP1_9PSED Methyl-accepting chemotaxis protein OS=Pseudomonas sp. GM67 GN=PMI33_05202 PE=4 SV=1 0.0	GO:0004871, signal transducer activity;GO:0005886, plasma membrane;GO:0006935, chemotaxis;GO:0016021, integral component of membrane	-
TR1699	0.0328353	62.7944	-10.901172553599999	2.5254745834499983e-303	2.594432577389998e-302	down	PRK05306, infB, translation initiation factor IF-2; Validated. 0.0	COG0532, InfB, Translation initiation factor 2 (IF-2; GTPase) [Translation, ribosomal structure and biogenesis]. 0.0	gi|639452239|ref|WP_024630257.1| MULTISPECIES: translation initiation factor IF-2 [Paenibacillus] gi|701615156|gb|KGP80969.1| translation initiation factor IF-2 [Paenibacillus sp. MAEPY1] gi|701617136|gb|KGP82899.1| translation initiation factor IF-2 [Paenibacillus sp. MAEPY2] 0.0	gi|944409823|gb|CP013023.1| Paenibacillus sp. BD3526, complete genome 0.0	pfam11987, IF-2, Translation-initiation factor 2. IF-2 is a translation initiator in each of the three main phylogenetic domains (Eukaryotes, Bacteria and Archaea). IF2 interacts with formylmethionine-tRNA, GTP, IF1, IF3 and both ribosomal subunits. Through these interactions, IF2 promotes the binding of the initiator tRNA to the A site in the smaller ribosomal subunit and catalyzes the hydrolysi…	sp|A4IMD7|IF2_GEOTN Translation initiation factor IF-2 OS=Geobacillus thermodenitrificans (strain NG80-2) GN=infB PE=3 SV=1 0.0	tr|A0A0A2U4V3|A0A0A2U4V3_9BACL Translation initiation factor IF-2 OS=Paenibacillus sp. MAEPY2 GN=infB PE=3 SV=1 0.0	GO:0003743, translation initiation factor activity;GO:0003924, GTPase activity;GO:0005525, GTP binding;GO:0005737, cytoplasm	-
TR0692	5.9013800000000005	106.964	-4.17992915306	1.2695314250899994e-300	1.2995874694299993e-299	down	PRK09952, PRK09952, shikimate transporter; Provisional. 3.48784e-71	-	gi|495303258|ref|WP_008028008.1| MULTISPECIES: LysR family transcriptional regulator [Pseudomonas] gi|398190429|gb|EJM77655.1| Major Facilitator Superfamily transporter [Pseudomonas sp. GM67] gi|398196518|gb|EJM83520.1| Major Facilitator Superfamily transporter [Pseudomonas sp. GM60] 0.0	gi|913659305|gb|CP010945.1| Pseudomonas fluorescens NCIMB 11764, complete genome 0.0	pfam00083, Sugar_tr, Sugar (and other) transporter. 2.09675e-10	sp|P76350|SHIA_ECOLI Shikimate transporter OS=Escherichia coli (strain K12) GN=shiA PE=3 SV=1 2.9796e-68	tr|J3H3M9|J3H3M9_9PSED Major Facilitator Superfamily transporter OS=Pseudomonas sp. GM60 GN=PMI32_02179 PE=4 SV=1 0.0	GO:0005886, plasma membrane;GO:0015293, symporter activity;GO:0015530, shikimate transmembrane transporter activity;GO:0015733, shikimate transmembrane transport;GO:0016021, integral component of membrane;GO:0055085, transmembrane transport	-
TR0380	64.9122	200.74400000000003	-1.6287953101	4.9079783083099965e-300	5.006483506759997e-299	down	cd07133, ALDH_CALDH_CalB, Coniferyl aldehyde dehydrogenase-like. Coniferyl aldehyde dehydrogenase (CALDH, EC=1.2.1.68) of Pseudomonas sp. strain HR199 (CalB) which catalyzes the NAD+-dependent oxidation of coniferyl aldehyde to ferulic acid, and similar sequences, are present in this CD. 0.0	COG1012, PutA, NAD-dependent aldehyde dehydrogenases [Energy production and conversion]. 8.4034e-54	gi|495316041|ref|WP_008040788.1| coniferyl-aldehyde dehydrogenase [Pseudomonas sp. GM67] gi|398200613|gb|EJM87524.1| NAD-dependent aldehyde dehydrogenase [Pseudomonas sp. GM67] 0.0	gi|913659305|gb|CP010945.1| Pseudomonas fluorescens NCIMB 11764, complete genome 0.0	pfam00171, Aldedh, Aldehyde dehydrogenase family. This family of dehydrogenases act on aldehyde substrates. Members use NADP as a cofactor. The family includes the following members: The prototypical members are the aldehyde dehydrogenases EC:1.2.1.3. Succinate-semialdehyde dehydrogenase EC:1.2.1.16. Lactaldehyde dehydrogenase EC:1.2.1.22. Benzaldehyde dehydrogenase EC:1.2.1.28. Methylmalonate-se…	sp|Q9I6C8|CALB_PSEAE Probable coniferyl aldehyde dehydrogenase OS=Pseudomonas aeruginosa (strain ATCC 15692 / PAO1 / 1C / PRS 101 / LMG 12228) GN=calB PE=3 SV=1 0.0	tr|J2UKI1|J2UKI1_9PSED Aldehyde dehydrogenase OS=Pseudomonas sp. GM67 GN=PMI33_03181 PE=3 SV=1 0.0	GO:0004028, 3-chloroallyl aldehyde dehydrogenase activity;GO:0004029, aldehyde dehydrogenase (NAD) activity;GO:0004030, aldehyde dehydrogenase [NAD(P)+] activity;GO:0006081, cellular aldehyde metabolic process;GO:0050269, coniferyl-aldehyde dehydrogenase activity	-
TR1343	20.4913	99.3324	-2.2772528551900004	1.2303948570999992e-299	1.2506855792999995e-298	down	COG2217, ZntA, Cation transport ATPase [Inorganic ion transport and metabolism]. 1.51298e-136	COG2217, ZntA, Cation transport ATPase [Inorganic ion transport and metabolism]. 1.92399e-137	gi|495306566|ref|WP_008031315.1| copper-transporting ATPase [Pseudomonas sp. GM60] gi|398193007|gb|EJM80131.1| copper/silver-translocating P-type ATPase [Pseudomonas sp. GM60] 0.0	gi|913659305|gb|CP010945.1| Pseudomonas fluorescens NCIMB 11764, complete genome 0.0	pfam00122, E1-E2_ATPase, E1-E2 ATPase. 5.53869e-36	sp|Q4L970|COPA_STAHJ Copper-exporting P-type ATPase A OS=Staphylococcus haemolyticus (strain JCSC1435) GN=copA PE=3 SV=1 1.03153e-152	tr|J2TKD3|J2TKD3_9PSED Copper/silver-translocating P-type ATPase OS=Pseudomonas sp. GM60 GN=PMI32_03856 PE=3 SV=1 0.0	GO:0000166, nucleotide binding;GO:0005507, copper ion binding;GO:0005524, ATP binding;GO:0005886, plasma membrane;GO:0006825, copper ion transport;GO:0016021, integral component of membrane;GO:0019829, cation-transporting ATPase activity;GO:0030001, metal ion transport	K17686-ko04016 MAPK signaling pathway - plant
TR1472	0.0373847	69.2578	-10.8553128892	8.807830528619995e-296	8.921777986509996e-295	down	cd01949, GGDEF, Diguanylate-cyclase (DGC) or GGDEF domain. Diguanylate-cyclase (DGC) or GGDEF domain: Originally named after a conserved residue pattern, and initially described as a domain of unknown function 1 (DUF1). This domain is widely present in bacteria, linked to a wide range of non-homologous domains in a variety of cell signaling proteins. The domain shows homology to the adenylyl cycl…	COG3706, PleD, Response regulator containing a CheY-like receiver domain and a GGDEF domain [Signal transduction mechanisms]. 3.54627e-28	gi|927079982|ref|WP_053779842.1| HD family phosphohydrolase [Paenibacillus sp. A59] gi|926572242|gb|KOY17713.1| HD family phosphohydrolase [Paenibacillus sp. A59] 0.0	gi|686544841|gb|CP009285.1| Paenibacillus borealis strain DSM 13188, complete genome 8.1689e-42	pfam00990, GGDEF, Diguanylate cyclase, GGDEF domain. This domain is found linked to a wide range of non-homologous domains in a variety of bacteria. It has been shown to be homologous to the adenylyl cyclase catalytic domain and has diguanylate cyclase activity. This observation correlates with the functional information available on two GGDEF-containing proteins, namely diguanylate cyclase and p…	sp|P0AAP1|ADRA_ECOLI Probable diguanylate cyclase AdrA OS=Escherichia coli (strain K12) GN=adrA PE=1 SV=1 1.81288e-19	tr|A0A0M9BRT0|A0A0M9BRT0_9BACL HD family phosphohydrolase OS=Paenibacillus sp. A59 GN=AMS66_05595 PE=4 SV=1 0.0	GO:0005525, GTP binding;GO:0005886, plasma membrane;GO:0016021, integral component of membrane;GO:0016787, hydrolase activity;GO:0046872, metal ion binding;GO:0052621, diguanylate cyclase activity	-
TR2676	58.9643	13.7243	2.10310917022	1.0338609638699994e-295	1.0435871819999994e-294	up	pfam00873, ACR_tran, AcrB/AcrD/AcrF family. Members of this family are integral membrane proteins. Some are involved in drug resistance. AcrB cooperates with a membrane fusion protein, AcrA, and an outer membrane channel TolC. The structure shows the AcrB forms a homotrimer. 1.00157e-92	COG0841, AcrB, Cation/multidrug efflux pump [Defense mechanisms]. 1.20591e-81	gi|495319540|ref|WP_008044286.1| multidrug efflux RND transporter permease subunit [Pseudomonas sp. GM67] gi|398191651|gb|EJM78835.1| hydrophobe/amphiphile efflux-1 (HAE1) family transporter [Pseudomonas sp. GM67] 0.0	gi|635284334|gb|CP005960.1| Pseudomonas mandelii JR-1, complete genome 0.0	pfam00873, ACR_tran, AcrB/AcrD/AcrF family. Members of this family are integral membrane proteins. Some are involved in drug resistance. AcrB cooperates with a membrane fusion protein, AcrA, and an outer membrane channel TolC. The structure shows the AcrB forms a homotrimer. 2.39283e-93	sp|Q8G2M6|BEPE_BRUSU Efflux pump membrane transporter BepE OS=Brucella suis biovar 1 (strain 1330) GN=bepE PE=1 SV=1 4.31923e-112	tr|J3GYA3|J3GYA3_9PSED Hydrophobe/amphiphile efflux-1 (HAE1) family transporter OS=Pseudomonas sp. GM67 GN=PMI33_05455 PE=3 SV=1 0.0	GO:0005215, transporter activity;GO:0005886, plasma membrane;GO:0016021, integral component of membrane;GO:0046677, response to antibiotic	-
TR0321	67.8431	207.44299999999998	-1.6124409768799999	1.4987587332699992e-294	1.507605573019999e-293	down	TIGR04380, hypothetical_protein_HOLDEFILI_04020, inositol 2-dehydrogenase. All members of the seed alignment for this model are known or predicted inositol 2-dehydrogenase sequences co-clustered with other enzymes for catabolism of myo-inositol or closely related compounds. Inositol 2-dehydrogenase catalyzes the first step in inositol catabolism. Members of this family may vary somewhat in their …	COG0673, MviM, Predicted dehydrogenases and related proteins [General function prediction only]. 2.29354e-26	gi|948081957|ref|WP_056740699.1| oxidoreductase [Pseudomonas sp. Root329] gi|945465136|gb|KQV21126.1| oxidoreductase [Pseudomonas sp. Root329] 0.0	gi|913659305|gb|CP010945.1| Pseudomonas fluorescens NCIMB 11764, complete genome 0.0	pfam04261, Dyp_perox, Dyp-type peroxidase family. This family of dye-decolourising peroxidases lack a typical heme-binding region. 1.64241e-19	sp|Q92KZ3|AFR_RHIME 1,5-anhydro-D-fructose reductase OS=Rhizobium meliloti (strain 1021) GN=afr PE=1 SV=1 1.49783e-30	tr|A0A0Q6R943|A0A0Q6R943_9PSED Oxidoreductase OS=Pseudomonas sp. Root329 GN=ASC74_18935 PE=4 SV=1 0.0	GO:0016491, oxidoreductase activity;GO:0033712, 1,5-anhydro-D-fructose reductase (1,5-anhydro-D-mannitol-forming) activity	-
TR0554	39.2325	217.752	-2.47256479384	3.785828902759997e-292	3.794998730549998e-291	down	COG2850, COG2850, Uncharacterized conserved protein [Function unknown]. 8.94264e-94	COG2850, COG2850, Uncharacterized conserved protein [Function unknown]. 1.13719e-94	gi|495316493|ref|WP_008041240.1| cupin [Pseudomonas sp. GM67] gi|398198192|gb|EJM85154.1| hypothetical protein PMI33_03634 [Pseudomonas sp. GM67] 0.0	gi|953254167|emb|LN854573.1| Pseudomonas sp. URMO17WK12:I11 genome assembly Shine, chromosome : 1 0.0	pfam08007, Cupin_4, Cupin superfamily protein. This family contains many hypothetical proteins that belong to the cupin superfamily. 4.14961e-87	sp|P27431|ROXA_ECOLI 50S ribosomal protein L16 3-hydroxylase OS=Escherichia coli (strain K12) GN=roxA PE=1 SV=2 2.07564e-63	tr|J3GY01|J3GY01_9PSED Uncharacterized protein OS=Pseudomonas sp. GM60 GN=PMI32_04537 PE=4 SV=1 0.0	GO:0008198, ferrous iron binding;GO:0016706, oxidoreductase activity, acting on paired donors, with incorporation or reduction of molecular oxygen, 2-oxoglutarate as one donor, and incorporation of one atom each of oxygen into both donors;GO:0030961, peptidyl-arginine hydroxylation;GO:0042254, ribosome biogenesis;GO:0043687, post-translational protein modification	-
TR0426	5.999	968.7139999999999	-7.33520495014	9.804646898089991e-292	9.794504159919993e-291	down	pfam01106, NifU, NifU-like domain. This is an alignment of the carboxy-terminal domain. This is the only common region between the NifU protein from nitrogen-fixing bacteria and rhodobacterial species. The biochemical function of NifU is unknown. 7.50942e-08	COG0694, COG0694, Thioredoxin-like proteins and domains [Posttranslational modification, protein turnover, chaperones]. 2.48548e-08	gi|639454666|ref|WP_024632664.1| MULTISPECIES: hypothetical protein [Paenibacillus] gi|701613909|gb|KGP79744.1| nitrogen fixation protein NifU [Paenibacillus sp. MAEPY2] gi|701618430|gb|KGP84175.1| nitrogen fixation protein NifU [Paenibacillus sp. MAEPY1] 3.62835e-24	gi|686561105|gb|CP009428.1| Paenibacillus odorifer strain DSM 15391, complete genome 1.05488e-67	pfam01106, NifU, NifU-like domain. This is an alignment of the carboxy-terminal domain. This is the only common region between the NifU protein from nitrogen-fixing bacteria and rhodobacterial species. The biochemical function of NifU is unknown. 1.79406e-08	sp|O32119|YUTI_BACSU Putative nitrogen fixation protein YutI OS=Bacillus subtilis (strain 168) GN=yutI PE=3 SV=1 2.09428e-18	tr|A0A0A2TVM9|A0A0A2TVM9_9BACL Nitrogen fixation protein NifU OS=Paenibacillus sp. MAEPY2 GN=P364_0123560 PE=4 SV=1 2.08146e-24	GO:0005506, iron ion binding;GO:0009399, nitrogen fixation;GO:0016226, iron-sulfur cluster assembly;GO:0051536, iron-sulfur cluster binding	-
TR0760	0.0001	164.873	-20.6529237282	1.2740843076099992e-291	1.2683925220399992e-290	down	cd05272, TDH_SDR_e, L-threonine dehydrogenase, extended (e) SDRs. This subgroup contains members identified as L-threonine dehydrogenase (TDH). TDH catalyzes the zinc-dependent formation of 2-amino-3-ketobutyrate from L-threonine via NAD(H)-dependent oxidation. This group is distinct from TDHs that are members of the medium chain dehydrogenase/reductase family. This group has the NAD-binding moti…	COG0451, WcaG, Nucleoside-diphosphate-sugar epimerases [Cell envelope biogenesis, outer membrane / Carbohydrate transport and metabolism]. 4.69182e-11	gi|639452036|ref|WP_024630055.1| MULTISPECIES: UDP-glucose 4-epimerase [Paenibacillus] gi|701616945|gb|KGP82710.1| UDP-glucose 4-epimerase [Paenibacillus sp. MAEPY1] gi|701617430|gb|KGP83191.1| UDP-glucose 4-epimerase [Paenibacillus sp. MAEPY2] 0.0	gi|944409823|gb|CP013023.1| Paenibacillus sp. BD3526, complete genome 0.0	pfam01370, Epimerase, NAD dependent epimerase/dehydratase family. This family of proteins utilize NAD as a cofactor. The proteins in this family use nucleotide-sugar substrates for a variety of chemical reactions. 5.34308e-12	sp|Q4L3L8|Y2450_STAHJ Uncharacterized epimerase/dehydratase SH2450 OS=Staphylococcus haemolyticus (strain JCSC1435) GN=SH2450 PE=3 SV=1 1.55486e-151	tr|A0A0A2U9N1|A0A0A2U9N1_9BACL UDP-glucose 4-epimerase OS=Paenibacillus sp. MAEPY2 GN=P364_0109960 PE=4 SV=1 0.0	GO:0003824, catalytic activity;GO:0050662, coenzyme binding	-
TR0785	0.0001	111.914	-20.0939590924	2.0082383257699987e-291	1.992420010189999e-290	down	TIGR00890, Uncharacterized_MFS-type_transporter_YhjX, oxalate/formate antiporter family transporter. This subfamily belongs to the major facilitator family. Members include the oxalate/formate antiporter of Oxalobacter formigenes, where one substrate is decarboxylated in the cytosol into the other to consume a proton and drive an ion gradient. [Transport and binding proteins, Carbohydrates, organ…	-	gi|927084669|ref|WP_053784513.1| hypothetical protein [Paenibacillus sp. A59] gi|926567391|gb|KOY12909.1| hypothetical protein AMS66_30375 [Paenibacillus sp. A59] 0.0	-	-	sp|P37662|YHJX_ECOLI Uncharacterized MFS-type transporter YhjX OS=Escherichia coli (strain K12) GN=yhjX PE=1 SV=1 1.09669e-82	tr|A0A0M9BIY9|A0A0M9BIY9_9BACL Uncharacterized protein OS=Paenibacillus sp. A59 GN=AMS66_30375 PE=4 SV=1 0.0	GO:0005215, transporter activity;GO:0005886, plasma membrane;GO:0016021, integral component of membrane;GO:0031669, cellular response to nutrient levels;GO:0034220, ion transmembrane transport;GO:0055085, transmembrane transport	-
TR0237	112.99	247.293	-1.13002630779	6.751787726309996e-291	6.675743700719997e-290	down	PRK00302, lnt, apolipoprotein N-acyltransferase; Reviewed. 3.3484e-101	COG1702, PhoH, Phosphate starvation-inducible protein PhoH, predicted ATPase [Signal transduction mechanisms]. 2.36031e-92	gi|495319810|ref|WP_008044556.1| apolipoprotein N-acyltransferase [Pseudomonas sp. GM67] gi|398191324|gb|EJM78520.1| apolipoprotein N-acyltransferase [Pseudomonas sp. GM67] 0.0	gi|913659305|gb|CP010945.1| Pseudomonas fluorescens NCIMB 11764, complete genome 0.0	pfam02562, PhoH, PhoH-like protein. PhoH is a cytoplasmic protein and predicted ATPase that is induced by phosphate starvation. 1.0741e-96	sp|Q87VX7|LNT_PSESM Apolipoprotein N-acyltransferase OS=Pseudomonas syringae pv. tomato (strain DC3000) GN=lnt PE=3 SV=1 0.0	tr|J3GXY5|J3GXY5_9PSED Apolipoprotein N-acyltransferase OS=Pseudomonas sp. GM67 GN=lnt PE=3 SV=1 0.0	GO:0005886, plasma membrane;GO:0006807, nitrogen compound metabolic process;GO:0016021, integral component of membrane;GO:0016410, N-acyltransferase activity;GO:0016810, hydrolase activity, acting on carbon-nitrogen (but not peptide) bonds;GO:0042158, lipoprotein biosynthetic process	-
TR2655	60.0813	23.7672	1.3379440790600001	6.588712558329997e-290	6.492347034519996e-289	up	PRK11657, dsbG, disulfide isomerase/thiol-disulfide oxidase; Provisional. 9.70377e-79	COG4232, COG4232, Thiol:disulfide interchange protein [Posttranslational modification, protein turnover, chaperones / Energy production and conversion]. 9.11548e-20	gi|495319703|ref|WP_008044449.1| peroxiredoxin [Pseudomonas sp. GM67] gi|398191529|gb|EJM78718.1| thiol-disulfide isomerase-like thioredoxin [Pseudomonas sp. GM67] 0.0	gi|913659305|gb|CP010945.1| Pseudomonas fluorescens NCIMB 11764, complete genome 0.0	pfam00578, AhpC-TSA, AhpC/TSA family. This family contains proteins related to alkyl hydroperoxide reductase (AhpC) and thiol specific antioxidant (TSA). 2.206e-08	sp|Q9I106|DSBG_PSEAE Thiol:disulfide interchange protein DsbG OS=Pseudomonas aeruginosa (strain ATCC 15692 / PAO1 / 1C / PRS 101 / LMG 12228) GN=dsbG PE=3 SV=1 9.11225e-102	tr|J3B630|J3B630_9PSED Thiol-disulfide isomerase-like thioredoxin OS=Pseudomonas sp. GM67 GN=PMI33_05536 PE=4 SV=1 0.0	GO:0005623, cell;GO:0006662, glycerol ether metabolic process;GO:0009249, protein lipoylation;GO:0015035, protein disulfide oxidoreductase activity;GO:0016021, integral component of membrane;GO:0016757, transferase activity, transferring glycosyl groups;GO:0016853, isomerase activity;GO:0042158, lipoprotein biosynthetic process;GO:0042597, periplasmic space;GO:0045454, cell redox homeostasis	-
TR2100	0.0557153	41.6133	-9.54475542455	4.979730919619997e-287	4.873743403429998e-286	down	COG0383, AMS1, Alpha-mannosidase [Carbohydrate transport and metabolism]. 1.40739e-97	COG0383, AMS1, Alpha-mannosidase [Carbohydrate transport and metabolism]. 1.78971e-98	gi|639453732|ref|WP_024631736.1| MULTISPECIES: alpha-mannosidase [Paenibacillus] gi|701614842|gb|KGP80661.1| alpha-mannosidase [Paenibacillus sp. MAEPY2] gi|701622804|gb|KGP88462.1| alpha-mannosidase [Paenibacillus sp. MAEPY1] 0.0	-	pfam07748, Glyco_hydro_38C, Glycosyl hydrolases family 38 C-terminal domain. Glycosyl hydrolases are key enzymes of carbohydrate metabolizm. 1.85859e-58	sp|Q54K67|MANG_DICDI Alpha-mannosidase G OS=Dictyostelium discoideum GN=manG PE=1 SV=1 2.73987e-130	tr|A0A0A2U2D4|A0A0A2U2D4_9BACL Alpha-mannosidase OS=Paenibacillus sp. MAEPY2 GN=P364_0118735 PE=4 SV=1 0.0	GO:0004559, alpha-mannosidase activity;GO:0005773, vacuole;GO:0006013, mannose metabolic process;GO:0006517, protein deglycosylation;GO:0008270, zinc ion binding;GO:0030246, carbohydrate binding	K01191-ko00511 Other glycan degradation
TR0950	8.04078	123.919	-3.9459181392500002	6.315194327109996e-287	6.159972379009996e-286	down	PRK10668, PRK10668, DNA-binding transcriptional repressor AcrR; Provisional. 1.8872e-59	COG1309, AcrR, Transcriptional regulator [Transcription]. 2.03002e-06	gi|495300918|ref|WP_008025668.1| TetR family transcriptional regulator [Pseudomonas sp. GM60] gi|398199095|gb|EJM86041.1| transcriptional regulator [Pseudomonas sp. GM60] 2.00418e-151	gi|913659305|gb|CP010945.1| Pseudomonas fluorescens NCIMB 11764, complete genome 0.0	pfam08361, TetR_C_2, MAATS-type transcriptional repressor, C-terminal region. This family is named after the various transcriptional regulatory proteins that it contains, including MtrR, AcrR, ArpR, TtgR and SmeT. These are members of the TetR family of transcriptional repressors, that are involved in the control of expression of multidrug resistance proteins. 1.87729e-31	sp|Q88N29|TTGR_PSEPK Probable HTH-type transcriptional regulator TtgR OS=Pseudomonas putida (strain KT2440) GN=ttgR PE=3 SV=1 7.13269e-110	tr|J2U139|J2U139_9PSED Transcriptional regulator OS=Pseudomonas sp. GM60 GN=PMI32_00937 PE=4 SV=1 1.14973e-151	GO:0003677, DNA binding;GO:0006351, transcription, DNA-templated;GO:0006355, regulation of transcription, DNA-templated	-
TR0088	0.0001	388.579	-21.8897765047	2.8341776510399984e-282	2.755239145989998e-281	down	PRK12736, PRK12736, elongation factor Tu; Reviewed. 8.3428e-30	COG0050, TufB, GTPases - translation elongation factors [Translation, ribosomal structure and biogenesis]. 2.77987e-28	gi|1011417909|ref|WP_062329473.1| elongation factor Tu [Paenibacillus pabuli] 1.78701e-35	gi|686516074|gb|CP009280.1| Paenibacillus sp. FSL P4-0081, complete genome 4.98427e-74	pfam03143, GTP_EFTU_D3, Elongation factor Tu C-terminal domain. Elongation factor Tu consists of three structural domains, this is the third domain. This domain adopts a beta barrel structure. This the third domain is involved in binding to both charged tRNA and binding to EF-Ts pfam00889. 6.35238e-20	sp|B1HMZ0|EFTU_LYSSC Elongation factor Tu OS=Lysinibacillus sphaericus (strain C3-41) GN=tuf PE=3 SV=1 6.15374e-33	tr|W4CER8|W4CER8_9BACL Elongation factor Tu OS=Paenibacillus sp. FSL R7-269 GN=tuf PE=3 SV=1 1.03599e-35	GO:0003746, translation elongation factor activity;GO:0003924, GTPase activity;GO:0005525, GTP binding;GO:0005737, cytoplasm	-
TR0872	13.5229	67.0325	-2.3094561684	1.0903431742999991e-281	1.0564294902899993e-280	down	COG1236, YSH1, Predicted exonuclease of the beta-lactamase fold involved in RNA processing [Translation, ribosomal structure and biogenesis]. 3.52252e-77	COG1236, YSH1, Predicted exonuclease of the beta-lactamase fold involved in RNA processing [Translation, ribosomal structure and biogenesis]. 4.47941e-78	gi|523669038|ref|WP_020800308.1| MBL fold hydrolase [Pseudomonas sp. G5(2012)] gi|510308447|gb|EPA93900.1| putative exonuclease of the beta-lactamase fold involved in RNA processing [Pseudomonas sp. G5(2012)] 0.0	gi|913659305|gb|CP010945.1| Pseudomonas fluorescens NCIMB 11764, complete genome 0.0	pfam10996, Beta-Casp, Beta-Casp domain. The beta-CASP domain is found C terminal to the beta-lactamase domain in pre-mRNA 3'-end-processing endonuclease. The active site of this enzyme is located at the interface of these two domains. 2.97019e-21	sp|Q5SLP1|RNSE_THET8 Ribonuclease TTHA0252 OS=Thermus thermophilus (strain HB8 / ATCC 27634 / DSM 579) GN=TTHA0252 PE=1 SV=1 4.80353e-80	tr|S2FA64|S2FA64_9PSED Putative exonuclease of the beta-lactamase fold involved in RNA processing OS=Pseudomonas sp. G5(2012) GN=PG5_56250 PE=4 SV=1 0.0	GO:0003723, RNA binding;GO:0004519, endonuclease activity;GO:0004527, exonuclease activity;GO:0005737, cytoplasm;GO:0006364, rRNA processing;GO:0046872, metal ion binding	-
TR0974	14.2747	102.666	-2.84642615097	7.954278746609995e-281	7.681181842979996e-280	down	PRK15092, PRK15092, DNA-binding transcriptional repressor LrhA; Provisional. 4.89441e-31	COG0583, LysR, Transcriptional regulator [Transcription]. 5.09236e-25	gi|495312918|ref|WP_008037666.1| LysR family transcriptional regulator [Pseudomonas sp. GM67] gi|398204751|gb|EJM91547.1| transcriptional regulator [Pseudomonas sp. GM67] 0.0	gi|913659305|gb|CP010945.1| Pseudomonas fluorescens NCIMB 11764, complete genome 0.0	pfam00126, HTH_1, Bacterial regulatory helix-turn-helix protein, lysR family. 4.27614e-10	sp|P16931|DGDR_BURCE HTH-type transcriptional regulator DgdR OS=Burkholderia cepacia GN=dgdR PE=3 SV=3 6.95822e-27	tr|J3BDI8|J3BDI8_9PSED Transcriptional regulator OS=Pseudomonas sp. GM60 GN=PMI32_02355 PE=4 SV=1 0.0	GO:0003677, DNA binding;GO:0003700, DNA binding transcription factor activity;GO:0006351, transcription, DNA-templated	-
TR0844	0.08648339999999999	149.991	-10.760165073800001	3.8440736540399975e-279	3.699761254399998e-278	down	pfam10991, DUF2815, Protein of unknown function (DUF2815). This is a phage related family of proteins with unknown function. 1.2135e-48	-	gi|639454409|ref|WP_024632409.1| MULTISPECIES: hypothetical protein [Paenibacillus] gi|701614277|gb|KGP80106.1| hypothetical protein P364_0122160 [Paenibacillus sp. MAEPY2] gi|701623768|gb|KGP89393.1| hypothetical protein P363_0100130 [Paenibacillus sp. MAEPY1] 9.97841e-108	-	pfam10991, DUF2815, Protein of unknown function (DUF2815). This is a phage related family of proteins with unknown function. 2.89915e-49	sp|Q9T1P8|VP50_BPAPS Putative protein p50 OS=Acyrthosiphon pisum secondary endosymbiont phage 1 GN=50 PE=4 SV=1 1.70631e-11	tr|A0A0A2U0S0|A0A0A2U0S0_9BACL Uncharacterized protein OS=Paenibacillus sp. MAEPY2 GN=P364_0122160 PE=4 SV=1 5.72428e-108	-	-
TR0449	67.7634	229.90200000000002	-1.76244084842	3.472427585349998e-274	3.3200074966199982e-273	down	PRK14999, PRK14999, histidine utilization repressor; Provisional. 1.73824e-102	COG2188, PhnF, Transcriptional regulators [Transcription]. 2.89433e-46	gi|495311835|ref|WP_008036583.1| MULTISPECIES: histidine utilization repressor [Pseudomonas] gi|398206552|gb|EJM93314.1| histidine utilization repressor [Pseudomonas sp. GM67] gi|768452618|gb|KJH74328.1| histidine utilization repressor [Pseudomonas sp. ES3-33] 0.0	gi|913659305|gb|CP010945.1| Pseudomonas fluorescens NCIMB 11764, complete genome 0.0	pfam05962, HutD, HutD. HutD from Pseudomonas fluorescens SBW25 is a component of the histidine uptake and utilization operon. HutD is operonic with the well characterized repressor protein HutC. Genetic analysis using transcriptional fusions (lacZ) and deletion mutants shows that hutD is necessary to maintain fitness in environments replete with histidine. Evidence outlined by Zhang & Rainey (200…	sp|P22773|HUTC_PSEPU Histidine utilization repressor OS=Pseudomonas putida GN=hutC PE=3 SV=1 2.27525e-157	tr|A0A0D8ZZZ6|A0A0D8ZZZ6_9PSED Histidine utilization repressor OS=Pseudomonas sp. ES3-33 GN=UB23_25305 PE=4 SV=1 0.0	GO:0003677, DNA binding;GO:0003700, DNA binding transcription factor activity;GO:0006351, transcription, DNA-templated;GO:0006547, histidine metabolic process;GO:0019556, histidine catabolic process to glutamate and formamide;GO:0019557, histidine catabolic process to glutamate and formate;GO:0045892, negative regulation of transcription, DNA-templated	-
TR0621	79.2869	172.831	-1.12420758642	2.4744752073899986e-273	2.3580771959899988e-272	down	pfam07520, SrfB, Virulence factor SrfB. This family includes homologues of SsrAB is a two-component regulatory system encoded within the Salmonella pathogenicity island SPI-2. Among the products of genes activated by SsrAB within epithelial and macrophage cells is Salmonella typhimurium srfB. Homologues are found in several other proteobacteria. 0.0	COG4457, SrfB, Uncharacterized protein conserved in bacteria, putative virulence factor [Function unknown]. 0.0	gi|495305769|ref|WP_008030519.1| virulence factor SrfB [Pseudomonas sp. GM60] gi|398193480|gb|EJM80580.1| hypothetical protein PMI32_03422 [Pseudomonas sp. GM60] 0.0	gi|953254167|emb|LN854573.1| Pseudomonas sp. URMO17WK12:I11 genome assembly Shine, chromosome : 1 0.0	pfam07520, SrfB, Virulence factor SrfB. This family includes homologues of SsrAB is a two-component regulatory system encoded within the Salmonella pathogenicity island SPI-2. Among the products of genes activated by SsrAB within epithelial and macrophage cells is Salmonella typhimurium srfB. Homologues are found in several other proteobacteria. 0.0	-	tr|J3H0A7|J3H0A7_9PSED Uncharacterized protein OS=Pseudomonas sp. GM60 GN=PMI32_03422 PE=4 SV=1 0.0	-	-
TR0125	232.61599999999999	493.913	-1.08630660861	5.1527101167899975e-273	4.894229904369997e-272	down	TIGR03458, Propionyl-CoA:succinate_CoA_transferase, succinate CoA transferase. This family of CoA transferases includes enzymes catalyzing at least two related but distinct activities. The E. coli YgfH protein has been characterized as a propionyl-CoA:succinate CoA transferase where it appears to be involved in a pathway for the decarboxylation of succinate to propionate. The Clostridium kluyveri…	COG0427, ACH1, Acetyl-CoA hydrolase [Energy production and conversion]. 3.71362e-171	gi|495303010|ref|WP_008027760.1| MULTISPECIES: acetyl-CoA hydrolase [Pseudomonas] gi|398190973|gb|EJM78178.1| succinate CoA transferase [Pseudomonas sp. GM67] gi|398197066|gb|EJM84056.1| succinate CoA transferase [Pseudomonas sp. GM60] 0.0	gi|913659305|gb|CP010945.1| Pseudomonas fluorescens NCIMB 11764, complete genome 0.0	pfam13336, AcetylCoA_hyd_C, Acetyl-CoA hydrolase/transferase C-terminal domain. This family contains several enzymes which take part in pathways involving acetyl-CoA. Acetyl-CoA hydrolase EC:3.1.2.1 catalyzes the formation of acetate from acetyl-CoA, CoA transferase (CAT1) EC:2.8.3.- produces succinyl-CoA, and acetate-CoA transferase EC:2.8.3.8 utilizes acyl-CoA and acetate to form acetyl-CoA. 4.…	sp|P38946|CAT1_CLOK5 Succinyl-CoA:coenzyme A transferase OS=Clostridium kluyveri (strain ATCC 8527 / DSM 555 / NCIMB 10680) GN=cat1 PE=2 SV=1 1.98374e-168	tr|J2TVT5|J2TVT5_9PSED Succinate CoA transferase OS=Pseudomonas sp. GM60 GN=PMI32_02052 PE=4 SV=1 0.0	GO:0006084, acetyl-CoA metabolic process;GO:0016740, transferase activity	K18118-ko00650 Butanoate metabolism;ko01200 Carbon metabolism;ko00020 Citrate cycle (TCA cycle);ko00620 Pyruvate metabolism
TR0438	15.1438	938.679	-5.95383271577	1.4076774150199992e-272	1.3283522707799993e-271	down	-	-	-	-	-	-	-	-	-
TR0522	24.9354	101.647	-2.02730038502	4.9707960423399976e-272	4.6754532904699977e-271	down	PRK10336, PRK10336, DNA-binding transcriptional regulator QseB; Provisional. 1.0129e-45	COG0745, OmpR, Response regulators consisting of a CheY-like receiver domain and a winged-helix DNA-binding domain [Signal transduction mechanisms / Transcription]. 1.11142e-30	gi|640007202|ref|WP_024779345.1| two-component sensor histidine kinase [Pseudomonas corrugata] 0.0	gi|913659305|gb|CP010945.1| Pseudomonas fluorescens NCIMB 11764, complete genome 0.0	pfam00072, Response_reg, Response regulator receiver domain. This domain receives the signal from the sensor partner in bacterial two-component systems. It is usually found N-terminal to a DNA binding effector domain. 1.55292e-14	sp|P52076|QSEB_ECOLI Transcriptional regulatory protein QseB OS=Escherichia coli (strain K12) GN=qseB PE=2 SV=1 3.37892e-45	tr|A0A0K1QRC6|A0A0K1QRC6_PSEFL Histidine kinase OS=Pseudomonas fluorescens NCIMB 11764 GN=B723_17105 PE=4 SV=1 0.0	GO:0000155, phosphorelay sensor kinase activity;GO:0000156, phosphorelay response regulator activity;GO:0003677, DNA binding;GO:0005524, ATP binding;GO:0005622, intracellular;GO:0005737, cytoplasm;GO:0006351, transcription, DNA-templated;GO:0009372, quorum sensing;GO:0010038, response to metal ion;GO:0010628, positive regulation of gene expression;GO:0016021, integral component of membrane;GO:004…	-
TR0272	164.854	375.384	-1.18717826663	2.4348020204099984e-271	2.2827253893599986e-270	down	TIGR01139, Cysteine_synthase, cysteine synthase A. This model distinguishes cysteine synthase A (CysK) from cysteine synthase B (CysM). CysM differs in having a broader specificity that also allows the use of thiosulfate to produce cysteine thiosulfonate. [Amino acid biosynthesis, Serine family]. 1.18231e-95	COG0031, CysK, Cysteine synthase [Amino acid transport and metabolism]. 1.55846e-84	gi|495310327|ref|WP_008035075.1| aspartyl beta-hydroxylase [Pseudomonas sp. GM60] gi|398186293|gb|EJM73671.1| aspartyl/asparaginyl beta-hydroxylase-like dioxygenase [Pseudomonas sp. GM60] 0.0	gi|913659305|gb|CP010945.1| Pseudomonas fluorescens NCIMB 11764, complete genome 0.0	pfam05118, Asp_Arg_Hydrox, Aspartyl/Asparaginyl beta-hydroxylase. Iron (II)/2-oxoglutarate (2-OG)-dependent oxygenases catalyze oxidative reactions in a range of metabolic processes. Proline 3-hydroxylase hydroxylates proline at position 3, the first of a 2-OG oxygenase catalysing oxidation of a free alpha-amino acid. The structure of proline 3-hydroxylase contains the conserved motifs present in…	sp|P0ABK5|CYSK_ECOLI Cysteine synthase A OS=Escherichia coli (strain K12) GN=cysK PE=1 SV=2 6.07104e-137	tr|J2T215|J2T215_9PSED Aspartyl/asparaginyl beta-hydroxylase-like dioxygenase OS=Pseudomonas sp. GM60 GN=PMI32_05644 PE=4 SV=1 0.0	GO:0004124, cysteine synthase activity;GO:0005829, cytosol;GO:0006535, cysteine biosynthetic process from serine;GO:0008652, cellular amino acid biosynthetic process;GO:0009333, cysteine synthase complex;GO:0016021, integral component of membrane;GO:0016740, transferase activity;GO:0018193, peptidyl-amino acid modification;GO:0030170, pyridoxal phosphate binding;GO:0050272, S-carboxymethylcystein…	K01738-ko01230 Biosynthesis of amino acids;ko00270 Cysteine and methionine metabolism;ko00920 Sulfur metabolism;ko01200 Carbon metabolism
TR2022	0.264536	51.4613	-7.60388002401	1.4776291892999993e-270	1.3808683101299994e-269	down	PRK11634, PRK11634, ATP-dependent RNA helicase DeaD; Provisional. 2.03256e-111	COG0513, SrmB, Superfamily II DNA and RNA helicases [DNA replication, recombination, and repair / Transcription / Translation, ribosomal structure and biogenesis]. 1.85334e-111	gi|927083790|ref|WP_053783634.1| DEAD/DEAH box helicase [Paenibacillus sp. A59] gi|926567770|gb|KOY13286.1| DEAD/DEAH box helicase [Paenibacillus sp. A59] 0.0	gi|770340737|gb|CP000154.2| Paenibacillus polymyxa E681, complete genome 0.0	pfam00270, DEAD, DEAD/DEAH box helicase. Members of this family include the DEAD and DEAH box helicases. Helicases are involved in unwinding nucleic acids. The DEAD box helicases are involved in various aspects of RNA metabolizm, including nuclear transcription, pre mRNA splicing, ribosome biogenesis, nucleocytoplasmic transport, translation, RNA decay and organellar gene expression. 2.53964e-28	sp|Q5L3G9|CSHA_GEOKA DEAD-box ATP-dependent RNA helicase CshA OS=Geobacillus kaustophilus (strain HTA426) GN=cshA PE=3 SV=1 0.0	tr|A0A0M9BKH7|A0A0M9BKH7_9BACL DEAD-box ATP-dependent RNA helicase CshA OS=Paenibacillus sp. A59 GN=cshA PE=3 SV=1 0.0	GO:0003723, RNA binding;GO:0004004, ATP-dependent RNA helicase activity;GO:0005524, ATP binding;GO:0005737, cytoplasm;GO:0006401, RNA catabolic process;GO:0010501, RNA secondary structure unwinding;GO:0043590, bacterial nucleoid	K05592-ko03018 RNA degradation
TR1606	0.0001	79.7819	-19.6057019559	1.4247520491899994e-267	1.3271725680099995e-266	down	PRK09281, PRK09281, F0F1 ATP synthase subunit alpha; Validated. 7.02869e-28	COG0056, AtpA, F0F1-type ATP synthase, alpha subunit [Energy production and conversion]. 1.42186e-27	gi|927083001|ref|WP_053782845.1| ATP synthase F0 subunit B [Paenibacillus sp. A59] gi|926569154|gb|KOY14659.1| ATP synthase F0F1 subunit B [Paenibacillus sp. A59] 3.10444e-105	gi|357198889|gb|CP003107.1| Paenibacillus terrae HPL-003, complete genome 4.0499e-159	pfam00213, OSCP, ATP synthase delta (OSCP) subunit. The ATP D subunit from E. coli is the same as the OSCP subunit which is this family. The ATP D subunit from metazoa are found in family pfam00401. 3.72387e-23	sp|Q9K6H1|ATPF_BACHD ATP synthase subunit b OS=Bacillus halodurans (strain ATCC BAA-125 / DSM 18197 / FERM 7344 / JCM 9153 / C-125) GN=atpF PE=3 SV=1 5.33395e-33	tr|A0A0M9BLX6|A0A0M9BLX6_9BACL ATP synthase subunit b OS=Paenibacillus sp. A59 GN=atpF PE=3 SV=1 1.78091e-105	GO:0005886, plasma membrane;GO:0016021, integral component of membrane;GO:0042777, plasma membrane ATP synthesis coupled proton transport;GO:0045263, proton-transporting ATP synthase complex, coupling factor F(o);GO:0046933, proton-transporting ATP synthase activity, rotational mechanism	-
TR1367	18.9936	89.4171	-2.2350373805	4.4593886571999974e-266	4.140656711499998e-265	down	COG1251, NirB, NAD(P)H-nitrite reductase [Energy production and conversion]. 1.32233e-31	COG1251, NirB, NAD(P)H-nitrite reductase [Energy production and conversion]. 1.68155e-32	gi|495314927|ref|WP_008039675.1| pyridine nucleotide-disulfide oxidoreductase [Pseudomonas sp. GM67] gi|398202022|gb|EJM88880.1| NAD(P)H-nitrite reductase [Pseudomonas sp. GM67] 0.0	gi|913659305|gb|CP010945.1| Pseudomonas fluorescens NCIMB 11764, complete genome 0.0	pfam07992, Pyr_redox_2, Pyridine nucleotide-disulphide oxidoreductase. This family includes both class I and class II oxidoreductases and also NADH oxidases and peroxidases. This domain is actually a small NADH binding domain within a larger FAD binding domain. 1.56735e-12	sp|Q3TY86|AIFM3_MOUSE Apoptosis-inducing factor 3 OS=Mus musculus GN=Aifm3 PE=1 SV=1 3.69468e-74	tr|J3H9R5|J3H9R5_9PSED NAD(P)H-nitrite reductase OS=Pseudomonas sp. GM67 GN=PMI33_02490 PE=4 SV=1 0.0	GO:0005623, cell;GO:0005739, mitochondrion;GO:0005743, mitochondrial inner membrane;GO:0005783, endoplasmic reticulum;GO:0016491, oxidoreductase activity;GO:0045454, cell redox homeostasis;GO:0046872, metal ion binding;GO:0050660, flavin adenine dinucleotide binding;GO:0051537, 2 iron, 2 sulfur cluster binding;GO:0097194, execution phase of apoptosis	-
TR0976	0.112474	75.4518	-9.38981996823	7.095916629249996e-262	6.567690247589996e-261	down	PRK09288, purT, phosphoribosylglycinamide formyltransferase 2; Validated. 1.13408e-170	COG0027, PurT, Formate-dependent phosphoribosylglycinamide formyltransferase (GAR transformylase) [Nucleotide transport and metabolism]. 1.14111e-165	gi|639452563|ref|WP_024630580.1| MULTISPECIES: phosphoribosylglycinamide formyltransferase 2 [Paenibacillus] gi|701616775|gb|KGP82542.1| phosphoribosylglycinamide formyltransferase [Paenibacillus sp. MAEPY2] gi|701623531|gb|KGP89166.1| phosphoribosylglycinamide formyltransferase [Paenibacillus sp. MAEPY1] 0.0	gi|920787514|gb|CP011512.1| Paenibacillus peoriae strain HS311, complete genome 1.13247e-98	pfam02222, ATP-grasp, ATP-grasp domain. This family does not contain all known ATP-grasp domain members. This family includes a diverse set of enzymes that possess ATP-dependent carboxylate-amine ligase activity. 1.28271e-39	sp|P39771|PURT_BACSU Phosphoribosylglycinamide formyltransferase 2 OS=Bacillus subtilis (strain 168) GN=purT PE=3 SV=2 0.0	tr|A0A0A2U2M8|A0A0A2U2M8_9BACL Phosphoribosylglycinamide formyltransferase 2 OS=Paenibacillus sp. MAEPY2 GN=purT PE=3 SV=1 0.0	GO:0000287, magnesium ion binding;GO:0004638, phosphoribosylaminoimidazole carboxylase activity;GO:0004639, phosphoribosylaminoimidazolesuccinocarboxamide synthase activity;GO:0004644, phosphoribosylglycinamide formyltransferase activity;GO:0005524, ATP binding;GO:0005829, cytosol;GO:0006189, 'de novo' IMP biosynthetic process;GO:0043815, phosphoribosylglycinamide formyltransferase 2 activity;GO:…	K08289-ko00670 One carbon pool by folate;ko00230 Purine metabolism
TR1149	12.7902	153.505	-3.58517491926	4.014237591119997e-260	3.6918242226899986e-259	down	PRK10141, PRK10141, DNA-binding transcriptional repressor ArsR; Provisional. 5.24394e-27	COG0394, Wzb, Protein-tyrosine-phosphatase [Signal transduction mechanisms]. 3.05709e-13	gi|802226708|ref|WP_046056647.1| transcriptional regulator [Pseudomonas fluorescens] gi|799217508|gb|KJZ61965.1| ArsR family transcriptional regulator [Pseudomonas fluorescens] 1.45513e-81	gi|635284334|gb|CP005960.1| Pseudomonas mandelii JR-1, complete genome 0.0	pfam01022, HTH_5, Bacterial regulatory protein, arsR family. Members of this family contains a DNA binding 'helix-turn-helix' motif. This family includes other proteins which are not included in the Prosite definition. 6.23878e-07	sp|P15905|ARSR1_ECOLX Arsenical resistance operon repressor OS=Escherichia coli GN=arsR PE=3 SV=1 2.85692e-27	tr|A0A0F4V0D2|A0A0F4V0D2_PSEFL ArsR family transcriptional regulator OS=Pseudomonas fluorescens GN=VD17_27960 PE=4 SV=1 8.34761e-82	GO:0003677, DNA binding;GO:0003700, DNA binding transcription factor activity;GO:0005622, intracellular;GO:0006351, transcription, DNA-templated;GO:0046685, response to arsenic-containing substance	-
TR1029	17.9495	137.27	-2.93500080059	4.1060867269399974e-260	3.7643459645399974e-259	down	COG0259, PdxH, Pyridoxamine-phosphate oxidase [Coenzyme metabolism]. 1.2799e-82	COG0259, PdxH, Pyridoxamine-phosphate oxidase [Coenzyme metabolism]. 1.62759e-83	gi|495306907|ref|WP_008031656.1| pyridoxamine 5'-phosphate oxidase [Pseudomonas sp. GM60] gi|398192646|gb|EJM79787.1| pyridoxamine-phosphate oxidase [Pseudomonas sp. GM60] 4.62711e-157	gi|913659305|gb|CP010945.1| Pseudomonas fluorescens NCIMB 11764, complete genome 0.0	pfam10590, PNPOx_C, Pyridoxine 5'-phosphate oxidase C-terminal dimerization region. Pyridoxine 5'-phosphate oxidase (PNPOx) catalyzes the terminal step in the biosynthesis of pyridoxal 5'-phosphate (PLP), a cofactor used by many enzymes involved in amino acid metabolizm. The enzyme oxidizes either the 4'-hydroxyl group of pyridoxine 5'-phosphate (PNP) or the 4'-primary amine of pyridoxamine 5'-ph…	sp|Q3KGY4|PDXH_PSEPF Pyridoxine/pyridoxamine 5'-phosphate oxidase OS=Pseudomonas fluorescens (strain Pf0-1) GN=pdxH PE=3 SV=1 2.83394e-146	tr|J3GZG4|J3GZG4_9PSED Pyridoxine/pyridoxamine 5'-phosphate oxidase OS=Pseudomonas sp. GM60 GN=pdxH PE=3 SV=1 2.65442e-157	GO:0004733, pyridoxamine-phosphate oxidase activity;GO:0008615, pyridoxine biosynthetic process;GO:0010181, FMN binding	K00275-ko00750 Vitamin B6 metabolism
TR1206	36.0394	104.322	-1.5333965356099999	4.274154819229998e-260	3.906065145519998e-259	down	COG1282, PntB, NAD/NADP transhydrogenase beta subunit [Energy production and conversion]. 0.0	COG1282, PntB, NAD/NADP transhydrogenase beta subunit [Energy production and conversion]. 0.0	gi|495303011|ref|WP_008027761.1| MULTISPECIES: NAD synthetase [Pseudomonas] gi|398190972|gb|EJM78177.1| NAD/NADP transhydrogenase beta subunit [Pseudomonas sp. GM67] gi|398197067|gb|EJM84057.1| NAD/NADP transhydrogenase beta subunit [Pseudomonas sp. GM60] 0.0	gi|913659305|gb|CP010945.1| Pseudomonas fluorescens NCIMB 11764, complete genome 0.0	pfam02233, PNTB, NAD(P) transhydrogenase beta subunit. This family corresponds to the beta subunit of NADP transhydrogenase in prokaryotes, and either the protein N- or C terminal in eukaryotes. The domain is often found in conjunction with pfam01262. Pyridine nucleotide transhydrogenase catalyzes the reduction of NAD+ to NADPH. A complete loss of activity occurs upon mutation of Gly314 in E. col…	sp|Q13423|NNTM_HUMAN NAD(P) transhydrogenase, mitochondrial OS=Homo sapiens GN=NNT PE=1 SV=3 0.0	tr|J3H4D1|J3H4D1_9PSED NAD(P) transhydrogenase subunit beta OS=Pseudomonas sp. GM60 GN=PMI32_02053 PE=3 SV=1 0.0	GO:0003957, NAD(P)+ transhydrogenase (B-specific) activity;GO:0005739, mitochondrion;GO:0005743, mitochondrial inner membrane;GO:0005746, mitochondrial respiratory chain;GO:0005886, plasma membrane;GO:0006099, tricarboxylic acid cycle;GO:0006740, NADPH regeneration;GO:0008746, NAD(P)+ transhydrogenase activity;GO:0008750, NAD(P)+ transhydrogenase (AB-specific) activity;GO:0016020, membrane;GO:001…	K00325-ko00760 Nicotinate and nicotinamide metabolism
TR0975	0.345072	233.64	-9.40317415989	2.3473051887199985e-259	2.1317063108799987e-258	down	COG0386, BtuE, Glutathione peroxidase [Posttranslational modification, protein turnover, chaperones]. 1.92536e-60	COG0386, BtuE, Glutathione peroxidase [Posttranslational modification, protein turnover, chaperones]. 2.44839e-61	gi|639454790|ref|WP_024632786.1| MULTISPECIES: glutathione peroxidase [Paenibacillus] gi|701613632|gb|KGP79472.1| glutathione peroxidase [Paenibacillus sp. MAEPY2] gi|701622254|gb|KGP87921.1| glutathione peroxidase [Paenibacillus sp. MAEPY1] 8.07176e-96	-	pfam00255, GSHPx, Glutathione peroxidase. 3.90249e-40	sp|Q9Z9N7|BSAA_BACHD Glutathione peroxidase homolog BsaA OS=Bacillus halodurans (strain ATCC BAA-125 / DSM 18197 / FERM 7344 / JCM 9153 / C-125) GN=bsaA PE=3 SV=1 1.25587e-50	tr|A0A0A2TTW1|A0A0A2TTW1_9BACL Glutathione peroxidase OS=Paenibacillus sp. MAEPY2 GN=P364_0124190 PE=3 SV=1 4.63049e-96	GO:0004602, glutathione peroxidase activity;GO:0006979, response to oxidative stress	K00432-ko00480 Glutathione metabolism;ko00590 Arachidonic acid metabolism;ko04918 Thyroid hormone synthesis
TR0904	0.146492	230.61	-10.6204174784	1.0404728802599996e-256	9.419531044069995e-256	down	-	-	gi|1011412821|ref|WP_062324491.1| hypothetical protein [Paenibacillus pabuli] 1.16188e-111	-	-	-	tr|W4B2E8|W4B2E8_9BACL Uncharacterized protein OS=Paenibacillus sp. FSL R5-192 GN=C161_12358 PE=4 SV=1 1.38047e-105	-	-
TR1233	0.0638299	98.118	-10.5860697239	5.990468004349997e-255	5.3895608101299976e-254	down	COG0673, MviM, Predicted dehydrogenases and related proteins [General function prediction only]. 1.47715e-23	COG0673, MviM, Predicted dehydrogenases and related proteins [General function prediction only]. 1.87842e-24	gi|639453027|ref|WP_024631040.1| MULTISPECIES: oxidoreductase [Paenibacillus] gi|701615924|gb|KGP81697.1| oxidoreductase [Paenibacillus sp. MAEPY2] gi|701623391|gb|KGP89033.1| oxidoreductase [Paenibacillus sp. MAEPY1] 0.0	gi|686555520|gb|CP009287.1| Paenibacillus graminis strain DSM 15220, complete genome 2.15402e-110	pfam01408, GFO_IDH_MocA, Oxidoreductase family, NAD-binding Rossmann fold. This family of enzymes utilize NADP or NAD. This family is called the GFO/IDH/MOCA family in swiss-prot. 3.98306e-12	sp|P77503|YCJS_ECOLI Uncharacterized oxidoreductase YcjS OS=Escherichia coli (strain K12) GN=ycjS PE=3 SV=1 2.5291e-57	tr|A0A0A2U060|A0A0A2U060_9BACL Oxidoreductase OS=Paenibacillus sp. MAEPY2 GN=P364_0115105 PE=4 SV=1 0.0	GO:0016491, oxidoreductase activity;GO:0055114, oxidation-reduction process	-
TR0433	96.7799	255.463	-1.4003349998299999	1.8147674347199993e-254	1.6276722162199992e-253	down	PRK11634, PRK11634, ATP-dependent RNA helicase DeaD; Provisional. 1.26593e-120	COG0513, SrmB, Superfamily II DNA and RNA helicases [DNA replication, recombination, and repair / Transcription / Translation, ribosomal structure and biogenesis]. 5.17055e-92	gi|495306683|ref|WP_008031432.1| MULTISPECIES: RNA helicase [Pseudomonas] gi|398192826|gb|EJM79956.1| DNA/RNA helicase, superfamily II [Pseudomonas sp. GM60] gi|398200850|gb|EJM87748.1| DNA/RNA helicase, superfamily II [Pseudomonas sp. GM67] 0.0	gi|913659305|gb|CP010945.1| Pseudomonas fluorescens NCIMB 11764, complete genome 0.0	pfam00270, DEAD, DEAD/DEAH box helicase. Members of this family include the DEAD and DEAH box helicases. Helicases are involved in unwinding nucleic acids. The DEAD box helicases are involved in various aspects of RNA metabolizm, including nuclear transcription, pre mRNA splicing, ribosome biogenesis, nucleocytoplasmic transport, translation, RNA decay and organellar gene expression. 2.55299e-24	sp|P57453|DEAD_BUCAI ATP-dependent RNA helicase DeaD OS=Buchnera aphidicola subsp. Acyrthosiphon pisum (strain APS) GN=deaD PE=3 SV=1 3.18356e-127	tr|J2TJU3|J2TJU3_9PSED ATP-dependent RNA helicase DeaD OS=Pseudomonas sp. GM60 GN=deaD PE=3 SV=1 0.0	GO:0000027, ribosomal large subunit assembly;GO:0003723, RNA binding;GO:0004004, ATP-dependent RNA helicase activity;GO:0005524, ATP binding;GO:0005737, cytoplasm;GO:0006401, RNA catabolic process;GO:0070417, cellular response to cold	K05592-ko03018 RNA degradation
TR0632	72.2248	217.81	-1.59250398308	3.9982539302499976e-253	3.5749819863999977e-252	down	cd04785, HTH_CadR-PbrR-like, Helix-Turn-Helix DNA binding domain of the CadR- and PbrR-like transcription regulators. Helix-turn-helix (HTH) CadR- and PbrR-like transcription regulators. CadR and PbrR regulate expression of the cadmium and lead resistance operons, respectively. These proteins are comprised of distinct domains that harbor the regulatory (effector-binding) site and the active (DNA-…	COG0789, SoxR, Predicted transcriptional regulators [Transcription]. 1.54372e-13	gi|523666324|ref|WP_020797666.1| sodium:bile acid symporter family protein [Pseudomonas sp. G5(2012)] gi|510311702|gb|EPA96837.1| sodium:bile acid symporter family protein [Pseudomonas sp. G5(2012)] 1.06426e-168	gi|389581652|gb|JN222371.1| Pseudomonas sp. enrichment culture clone E.Cd15 cobalt-zinc-cadmium resistance protein (czcD) gene, partial cds; and hypothetical protein (pCd15.2), cadmium-translocating P-type ATPase (cadA), DsbA oxidoreductase (dsbA), disulfide bond formation protein DsbB (dsbB), and putative transcriptional regulator MerR (merR) genes, complete cds 5.47842e-133	pfam09278, MerR-DNA-bind, MerR, DNA binding. Members of this family of DNA-binding domains are predominantly found in the prokaryotic transcriptional regulator MerR. They adopt a structure consisting of a core of three alpha helices, with an architecture that is similar to that of the 'winged helix' fold. 9.80287e-11	sp|P0ACS5|ZNTR_ECOLI HTH-type transcriptional regulator ZntR OS=Escherichia coli (strain K12) GN=zntR PE=1 SV=1 3.4092e-19	tr|S2FQ71|S2FQ71_9PSED Sodium:bile acid symporter family protein OS=Pseudomonas sp. G5(2012) GN=PG5_27660 PE=4 SV=1 6.10528e-169	GO:0003677, DNA binding;GO:0003700, DNA binding transcription factor activity;GO:0006351, transcription, DNA-templated;GO:0008270, zinc ion binding;GO:0016021, integral component of membrane;GO:0045893, positive regulation of transcription, DNA-templated	-
TR1927	0.043194199999999995	64.7622	-10.550098675900001	9.185809173089996e-251	8.162972139399995e-250	down	TIGR00464, Glutamate--tRNA_ligase, glutamyl-tRNA synthetase, bacterial family. The glutamyl-tRNA synthetases of the eukaryotic cytosol and of the Archaea are more similar to glutaminyl-tRNA synthetases than to bacterial glutamyl-tRNA synthetases. This model models just the bacterial and mitochondrial forms of the enzyme. In many species, the charging of tRNA(gln) proceeds first through misacylati…	COG0008, GlnS, Glutamyl- and glutaminyl-tRNA synthetases [Translation, ribosomal structure and biogenesis]. 1.22432e-60	gi|639455619|ref|WP_024633607.1| MULTISPECIES: glutamate--tRNA ligase [Paenibacillus] gi|701612656|gb|KGP78517.1| glutamyl-tRNA synthetase [Paenibacillus sp. MAEPY2] gi|701618128|gb|KGP83880.1| glutamyl-tRNA synthetase [Paenibacillus sp. MAEPY1] 0.0	gi|944409823|gb|CP013023.1| Paenibacillus sp. BD3526, complete genome 2.81749e-160	pfam00749, tRNA-synt_1c, tRNA synthetases class I (E and Q), catalytic domain. Other tRNA synthetase sub-families are too dissimilar to be included. This family includes only glutamyl and glutaminyl tRNA synthetases. In some organizms, a single glutamyl-tRNA synthetase aminoacylates both tRNA(Glu) and tRNA(Gln). 1.95578e-45	sp|P22250|SYE_BACSU Glutamate--tRNA ligase OS=Bacillus subtilis (strain 168) GN=gltX PE=3 SV=1 6.6345e-166	tr|A0A0A2TR39|A0A0A2TR39_9BACL Glutamate--tRNA ligase OS=Paenibacillus sp. MAEPY2 GN=gltX PE=3 SV=1 0.0	GO:0000049, tRNA binding;GO:0003723, RNA binding;GO:0004818, glutamate-tRNA ligase activity;GO:0005524, ATP binding;GO:0005737, cytoplasm;GO:0005829, cytosol;GO:0006424, glutamyl-tRNA aminoacylation;GO:0046872, metal ion binding	K09698-ko00970 Aminoacyl-tRNA biosynthesis
TR0849	0.0001	143.915	-20.4567855387	3.080157877029999e-250	2.7288126512999986e-249	down	pfam07582, AP_endonuc_2_N, AP endonuclease family 2 C terminus. This highly-conserved sequence is found at the C terminus of several apurinic/apyrimidinic (AP) endonucleases. in a range of Gram-positive and Gram-negative bacteria. See also pfam01261. 1.65859e-07	-	gi|639453026|ref|WP_024631039.1| MULTISPECIES: xylose isomerase [Paenibacillus] gi|701615923|gb|KGP81696.1| xylose isomerase [Paenibacillus sp. MAEPY2] gi|701623390|gb|KGP89032.1| xylose isomerase [Paenibacillus sp. MAEPY1] gi|926567239|gb|KOY12757.1| xylose isomerase [Paenibacillus sp. A59] 0.0	gi|954041032|gb|CP013203.1| Paenibacillus sp. IHB B 3084, complete genome 0.0	pfam07582, AP_endonuc_2_N, AP endonuclease family 2 C terminus. This highly-conserved sequence is found at the C terminus of several apurinic/apyrimidinic (AP) endonucleases. in a range of Gram-positive and Gram-negative bacteria. See also pfam01261. 3.9625e-08	sp|P54724|YFIH_BACSU Uncharacterized protein YfiH OS=Bacillus subtilis (strain 168) GN=yfiH PE=4 SV=2 4.73002e-62	tr|A0A0N1IWE2|A0A0N1IWE2_9BACL Xylose isomerase OS=Paenibacillus sp. A59 GN=AMS66_30695 PE=4 SV=1 0.0	GO:0016853, isomerase activity	-
TR0649	0.698133	280.845	-8.65205649518	3.834594850799998e-249	3.3868357569399984e-248	down	PRK00596, rpsJ, 30S ribosomal protein S10; Reviewed. 1.11667e-54	COG0051, RpsJ, Ribosomal protein S10 [Translation, ribosomal structure and biogenesis]. 3.90511e-53	gi|568223103|gb|AHD07541.1| 30S ribosomal protein S10 [Paenibacillus larvae subsp. larvae DSM 25430] 5.84136e-78	gi|788573619|gb|CP002213.2| Paenibacillus polymyxa SC2, complete genome 2.78472e-165	pfam00338, Ribosomal_S10, Ribosomal protein S10p/S20e. This family includes small ribosomal subunit S10 from prokaryotes and S20 from eukaryotes. 3.61024e-36	sp|A7Z0N7|RS10_BACVZ 30S ribosomal protein S10 OS=Bacillus velezensis (strain DSM 23117 / BGSC 10A6 / FZB42) GN=rpsJ PE=3 SV=1 1.9594e-65	tr|V9W933|V9W933_9BACL 30S ribosomal protein S10 OS=Paenibacillus larvae subsp. larvae DSM 25430 GN=rpsJ PE=3 SV=1 3.35099e-78	GO:0000049, tRNA binding;GO:0003735, structural constituent of ribosome;GO:0005840, ribosome;GO:0006412, translation	K02946-ko03010 Ribosome
TR0566	32.1151	119.94	-1.9009891840900002	8.090924841069996e-247	7.102851292299997e-246	down	PRK03557, PRK03557, zinc transporter ZitB; Provisional. 2.68393e-07	-	gi|814584254|ref|WP_046383463.1| hypothetical protein [Pseudomonas veronii] 3.48219e-102	gi|390981275|gb|CP003677.1| Pseudomonas stutzeri CCUG 29243, complete genome 3.19441e-86	-	sp|Q8X400|ZITB_ECO57 Zinc transporter ZitB OS=Escherichia coli O157:H7 GN=zitB PE=3 SV=1 4.34586e-07	tr|A0A0R3BBV4|A0A0R3BBV4_9PSED Uncharacterized protein OS=Pseudomonas veronii GN=TU80_07225 PE=4 SV=1 5.11069e-101	GO:0005385, zinc ion transmembrane transporter activity;GO:0005886, plasma membrane;GO:0016021, integral component of membrane	-
TR0327	0.0001	216.832	-21.048146254200002	6.600172712279997e-244	5.776646630659996e-243	down	COG2309, AmpS, Leucyl aminopeptidase (aminopeptidase T) [Amino acid transport and metabolism]. 2.49481e-10	COG2309, AmpS, Leucyl aminopeptidase (aminopeptidase T) [Amino acid transport and metabolism]. 3.17252e-11	gi|639453128|ref|WP_024631141.1| MULTISPECIES: aminopeptidase [Paenibacillus] gi|701616010|gb|KGP81783.1| aminopeptidase [Paenibacillus sp. MAEPY2] gi|701620967|gb|KGP86673.1| aminopeptidase [Paenibacillus sp. MAEPY1] 1.35347e-68	gi|961442200|gb|CP013652.1| Paenibacillus naphthalenovorans strain 32O-Y, complete genome 1.90353e-39	-	-	tr|A0A0A2U502|A0A0A2U502_9BACL Aminopeptidase OS=Paenibacillus sp. MAEPY2 GN=P364_0115625 PE=4 SV=1 7.76437e-69	GO:0004177, aminopeptidase activity	-
TR1269	8.77087	126.874	-3.8545326874800003	1.0271524133199996e-243	8.962832955999997e-243	down	cd13703, PBP2_HisJ_LAO, Substrate binding domain of ABC-type histidine- and lysine/arginine/ornithine transporters; the type 2 periplasmic-binding protein fold. This subgroup includes the periplasmic-binding proteins, HisJ and LAO, that serve as initial receptors in the ABC transport of histidine and lysine-arginine-ornithine amino acids. They are belong to the type 2 periplasmic-binding fold pro…	COG0834, HisJ, ABC-type amino acid transport/signal transduction systems, periplasmic component/domain [Amino acid transport and metabolism / Signal transduction mechanisms]. 3.16821e-36	gi|495319782|ref|WP_008044528.1| ABC transporter substrate-binding protein [Pseudomonas sp. GM67] gi|398191444|gb|EJM78636.1| lysine-arginine-ornithine-binding periplasmic protein [Pseudomonas sp. GM67] 0.0	gi|913659305|gb|CP010945.1| Pseudomonas fluorescens NCIMB 11764, complete genome 0.0	pfam00497, SBP_bac_3, Bacterial extracellular solute-binding proteins, family 3. 1.82766e-44	sp|P09551|ARGT_ECOLI Lysine/arginine/ornithine-binding periplasmic protein OS=Escherichia coli (strain K12) GN=argT PE=1 SV=3 1.3152e-76	tr|J2TF40|J2TF40_9PSED Lysine-arginine-ornithine-binding periplasmic protein OS=Pseudomonas sp. GM67 GN=PMI33_05571 PE=4 SV=1 0.0	GO:0005215, transporter activity;GO:0006865, amino acid transport;GO:0030288, outer membrane-bounded periplasmic space	K10022-ko02010 ABC transporters
TR0616	46.3982	175.429	-1.91874651527	4.3125829143099987e-243	3.751817628459998e-242	down	pfam16113, ECH_2, Enoyl-CoA hydratase/isomerase. This family contains a diverse set of enzymes including: enoyl-CoA hydratase, napthoate synthase, carnitate racemase, 3-hydroxybutyryl-CoA dehydratase and dodecanoyl-CoA delta-isomerase. This family differs from pfam00378 in the structure of it's C-terminus. 8.31529e-62	COG1024, CaiD, Enoyl-CoA hydratase/carnithine racemase [Lipid metabolism]. 1.01327e-14	gi|495311471|ref|WP_008036219.1| enoyl-CoA hydratase [Pseudomonas sp. GM67] gi|398207763|gb|EJM94508.1| enoyl-CoA hydratase/carnithine racemase [Pseudomonas sp. GM67] 0.0	gi|913659305|gb|CP010945.1| Pseudomonas fluorescens NCIMB 11764, complete genome 0.0	pfam16113, ECH_2, Enoyl-CoA hydratase/isomerase. This family contains a diverse set of enzymes including: enoyl-CoA hydratase, napthoate synthase, carnitate racemase, 3-hydroxybutyryl-CoA dehydratase and dodecanoyl-CoA delta-isomerase. This family differs from pfam00378 in the structure of it's C-terminus. 1.98659e-62	sp|Q58EB4|HIBCH_DANRE 3-hydroxyisobutyryl-CoA hydrolase, mitochondrial OS=Danio rerio GN=hibch PE=2 SV=1 5.88552e-56	tr|J3BXU1|J3BXU1_9PSED Enoyl-CoA hydratase/carnithine racemase OS=Pseudomonas sp. GM67 GN=PMI33_00243 PE=4 SV=1 0.0	GO:0003860, 3-hydroxyisobutyryl-CoA hydrolase activity;GO:0005739, mitochondrion;GO:0006574, valine catabolic process	-
TR0622	11.6367	1011.55	-6.44174183377	3.180061973449998e-242	2.758275310499999e-241	down	-	-	-	-	-	-	-	-	-
TR0670	5.09967	48.1512	-3.2390959543199997	4.6606847352499976e-240	4.0304488591099985e-239	down	PRK10671, copA, copper exporting ATPase; Provisional. 2.39546e-40	COG2217, ZntA, Cation transport ATPase [Inorganic ion transport and metabolism]. 9.48545e-40	gi|696501139|ref|WP_033039149.1| metal-binding protein [Pseudomonas putida] gi|665423319|gb|KEX95209.1| metal-binding protein [Pseudomonas putida] 3.77384e-95	gi|937308631|gb|CP012830.1| Pseudomonas fluorescens strain FW300-N2E3, complete genome 1.74355e-158	pfam04214, DUF411, Protein of unknown function, DUF. The function of the members of this bacterial protein family is unknown. Some members may be involved in conferring cation resistance. 3.63467e-16	sp|Q9X5V3|ATCU_RHILV Copper-transporting P-type ATPase OS=Rhizobium leguminosarum bv. viciae GN=actP PE=1 SV=1 1.60349e-50	tr|A0A083UTT1|A0A083UTT1_PSEPU Metal-binding protein OS=Pseudomonas putida GN=HA62_29480 PE=4 SV=1 2.16492e-95	GO:0004008, copper-exporting ATPase activity;GO:0005524, ATP binding;GO:0005886, plasma membrane;GO:0016021, integral component of membrane;GO:0046872, metal ion binding	-
TR1721	0.0001	45.1853	-18.7854939757	2.705116622209999e-239	2.3323579924299987e-238	down	cd13521, PBP2_AlgQ_like, Periplasmic-binding component of alginate-specific ABC uptake system-like; contains the type 2 periplasmic binding fold. This family represents the periplasmic-binding component of high molecular weight (HMW) alginate uptake system found in gram-negative soil bacteria and related proteins. The HMW alginate uptake system is composed of a novel pit formed on the cell surfac…	-	gi|659494229|ref|WP_029881117.1| MULTISPECIES: ABC transporter substrate-binding protein [Paenibacillus] gi|701614909|gb|KGP80728.1| ABC transporter substrate-binding protein [Paenibacillus sp. MAEPY2] gi|701622845|gb|KGP88503.1| ABC transporter substrate-binding protein [Paenibacillus sp. MAEPY1] 0.0	gi|1022704109|gb|CP015286.1| Paenibacillus glucanolyticus strain 5162 genome 0.0	pfam16334, DUF4964, Domain of unknown function (DUF4964). This family consists of uncharacterized proteins around 840 residues in length and is mainly found in various Bacteroides species. Several proteins in this family are annotated as Glutaminases, but the function of this protein is unknown. 2.04967e-14	sp|Q2U4L7|GTAA_ASPOR Glutaminase A OS=Aspergillus oryzae (strain ATCC 42149 / RIB 40) GN=gtaA PE=1 SV=2 1.93267e-16	tr|A0A0A2U1V7|A0A0A2U1V7_9BACL ABC transporter substrate-binding protein OS=Paenibacillus sp. MAEPY2 GN=P364_0118720 PE=4 SV=1 0.0	GO:0004359, glutaminase activity;GO:0005576, extracellular region	-
TR0401	113.311	254.02	-1.16465416872	9.005138253869996e-239	7.741212320899997e-238	down	PRK05506, PRK05506, bifunctional sulfate adenylyltransferase subunit 1/adenylylsulfate kinase protein; Provisional. 0.0	COG2895, CysN, GTPases - Sulfate adenylate transferase subunit 1 [Inorganic ion transport and metabolism]. 0.0	gi|495302199|ref|WP_008026949.1| bifunctional sulfate adenylyltransferase subunit 1/adenylylsulfate kinase [Pseudomonas sp. GM60] gi|398197765|gb|EJM84738.1| sulfate adenylyltransferase, large subunit [Pseudomonas sp. GM60] 0.0	gi|913659305|gb|CP010945.1| Pseudomonas fluorescens NCIMB 11764, complete genome 0.0	pfam01583, APS_kinase, Adenylylsulphate kinase. Enzyme that catalyzes the phosphorylation of adenylylsulphate to 3'-phosphoadenylylsulfate. This domain contains an ATP binding P-loop motif. 3.68144e-37	sp|O50274|CYSNC_PSEAE Bifunctional enzyme CysN/CysC OS=Pseudomonas aeruginosa (strain ATCC 15692 / PAO1 / 1C / PRS 101 / LMG 12228) GN=cysNC PE=3 SV=1 0.0	tr|J3BG81|J3BG81_9PSED Sulfate adenylyltransferase subunit 1 OS=Pseudomonas sp. GM60 GN=cysN PE=3 SV=1 0.0	GO:0000103, sulfate assimilation;GO:0003924, GTPase activity;GO:0004020, adenylylsulfate kinase activity;GO:0004781, sulfate adenylyltransferase (ATP) activity;GO:0005524, ATP binding;GO:0005525, GTP binding;GO:0005622, intracellular;GO:0006790, sulfur compound metabolic process;GO:0009970, cellular response to sulfate starvation;GO:0070814, hydrogen sulfide biosynthetic process	K00955-ko00261 Monobactam biosynthesis;ko00450 Selenocompound metabolism;ko00920 Sulfur metabolism;ko00230 Purine metabolism
TR2686	61.2213	22.4611	1.44660509663	1.3050590848099993e-238	1.1185669138199996e-237	up	TIGR00915, Probable_aminoglycoside_efflux_pump, The (Largely Gram-negative Bacterial) Hydrophobe/Amphiphile Efflux-1 (HAE1) Family. Proteins scoring above the trusted cutoff (1000) form a tight clade within the RND (Resistance-Nodulation-Cell Division) superfamily. Proteins scoring greater than the noise cutoff (100) appear to form a larger clade, cleanly separated from more distant homologs that…	COG0841, AcrB, Cation/multidrug efflux pump [Defense mechanisms]. 9.92798e-114	gi|495306376|ref|WP_008031125.1| multidrug efflux RND transporter permease subunit [Pseudomonas sp. GM60] gi|398193133|gb|EJM80253.1| hydrophobe/amphiphile efflux-1 (HAE1) family transporter [Pseudomonas sp. GM60] 0.0	gi|913659305|gb|CP010945.1| Pseudomonas fluorescens NCIMB 11764, complete genome 0.0	pfam00873, ACR_tran, AcrB/AcrD/AcrF family. Members of this family are integral membrane proteins. Some are involved in drug resistance. AcrB cooperates with a membrane fusion protein, AcrA, and an outer membrane channel TolC. The structure shows the AcrB forms a homotrimer. 8.80079e-101	sp|O52248|TTGB_PSEPT Toluene efflux pump membrane transporter TtgB OS=Pseudomonas putida (strain DOT-T1E) GN=ttgB PE=2 SV=2 8.05573e-138	tr|J3B8M8|J3B8M8_9PSED Hydrophobe/amphiphile efflux-1 (HAE1) family transporter OS=Pseudomonas sp. GM60 GN=PMI32_03757 PE=3 SV=1 0.0	GO:0005215, transporter activity;GO:0005886, plasma membrane;GO:0016021, integral component of membrane;GO:0046677, response to antibiotic	-
TR0702	41.1693	133.55	-1.69773915208	8.504619463649996e-238	7.246436054769996e-237	down	PRK15061, PRK15061, catalase/hydroperoxidase HPI(I); Provisional. 0.0	COG0376, KatG, Catalase (peroxidase I) [Inorganic ion transport and metabolism]. 0.0	gi|495308470|ref|WP_008033219.1| catalase-peroxidase [Pseudomonas sp. GM60] gi|398190412|gb|EJM77639.1| catalase/peroxidase HPI [Pseudomonas sp. GM60] 0.0	gi|913659305|gb|CP010945.1| Pseudomonas fluorescens NCIMB 11764, complete genome 0.0	-	sp|Q3KE62|KATG_PSEPF Catalase-peroxidase OS=Pseudomonas fluorescens (strain Pf0-1) GN=katG PE=3 SV=1 0.0	tr|J2TT60|J2TT60_9PSED Catalase-peroxidase OS=Pseudomonas sp. GM60 GN=katG PE=3 SV=1 0.0	GO:0004096, catalase activity;GO:0006979, response to oxidative stress;GO:0020037, heme binding;GO:0042744, hydrogen peroxide catabolic process;GO:0046872, metal ion binding	K03782-ko00360 Phenylalanine metabolism;ko00940 Phenylpropanoid biosynthesis;ko00380 Tryptophan metabolism
TR1381	0.114619	161.22	-10.4579687973	3.6942406378599985e-236	3.1384795096399982e-235	down	-	-	gi|639454288|ref|WP_024632288.1| MULTISPECIES: membrane protein [Paenibacillus] 5.37686e-131	-	-	sp|P58010|YE6A_THEMA Uncharacterized protein TM_1467.1 OS=Thermotoga maritima (strain ATCC 43589 / MSB8 / DSM 3109 / JCM 10099) GN=TM_1467.1 PE=4 SV=1 5.57507e-09	tr|A0A0M9BTA0|A0A0M9BTA0_9BACL Uncharacterized protein OS=Paenibacillus sp. A59 GN=AMS66_05590 PE=4 SV=1 9.03401e-131	GO:0005886, plasma membrane;GO:0016021, integral component of membrane	-
TR0945	0.0001	140.569	-20.422847038	3.8812461864099977e-233	3.278125423329998e-232	down	COG1120, FepC, ABC-type cobalamin/Fe3+-siderophores transport systems, ATPase components [Inorganic ion transport and metabolism / Coenzyme metabolism]. 3.71779e-82	COG1120, FepC, ABC-type cobalamin/Fe3+-siderophores transport systems, ATPase components [Inorganic ion transport and metabolism / Coenzyme metabolism]. 4.72772e-83	gi|927082949|ref|WP_053782793.1| iron-dicitrate transporter ATP-binding subunit [Paenibacillus sp. A59] gi|926569097|gb|KOY14602.1| iron-dicitrate transporter ATP-binding subunit [Paenibacillus sp. A59] 0.0	-	pfam00005, ABC_tran, ABC transporter. ABC transporters for a large family of proteins responsible for translocation of a variety of compounds across biological membranes. ABC transporters are the largest family of proteins in many completely sequenced bacteria. ABC transporters are composed of two copies of this domain and two copies of a transmembrane domain pfam00664. These four domains may bel…	sp|P49938|FHUC_BACSU Iron(3+)-hydroxamate import ATP-binding protein FhuC OS=Bacillus subtilis (strain 168) GN=fhuC PE=3 SV=1 2.51275e-117	tr|A0A0M9BMZ2|A0A0M9BMZ2_9BACL Iron-dicitrate transporter ATP-binding subunit OS=Paenibacillus sp. A59 GN=fecE PE=4 SV=1 0.0	GO:0005524, ATP binding;GO:0005886, plasma membrane;GO:0006811, ion transport;GO:0015623, iron-chelate-transporting ATPase activity;GO:0016887, ATPase activity;GO:0055072, iron ion homeostasis	K02013-ko02010 ABC transporters
TR0764	20.662	78.0602	-1.917607251	7.258318193029997e-233	6.1126011061699976e-232	down	PRK11360, PRK11360, sensory histidine kinase AtoS; Provisional. 4.37888e-30	COG4566, TtrR, Response regulator [Signal transduction mechanisms]. 2.61396e-28	gi|495301604|ref|WP_008026354.1| PAS domain-containing sensor histidine kinase [Pseudomonas sp. GM60] gi|398198318|gb|EJM85276.1| PAS domain S-box [Pseudomonas sp. GM60] 0.0	gi|913659305|gb|CP010945.1| Pseudomonas fluorescens NCIMB 11764, complete genome 0.0	pfam00072, Response_reg, Response regulator receiver domain. This domain receives the signal from the sensor partner in bacterial two-component systems. It is usually found N-terminal to a DNA binding effector domain. 3.41557e-13	sp|P10955|FIXL_RHIME Sensor protein FixL OS=Rhizobium meliloti (strain 1021) GN=fixL PE=1 SV=2 2.78283e-34	tr|J2TZ19|J2TZ19_9PSED PAS domain S-box OS=Pseudomonas sp. GM60 GN=PMI32_01304 PE=4 SV=1 0.0	GO:0000155, phosphorelay sensor kinase activity;GO:0005524, ATP binding;GO:0005622, intracellular;GO:0005886, plasma membrane;GO:0006355, regulation of transcription, DNA-templated;GO:0009399, nitrogen fixation;GO:0016021, integral component of membrane;GO:0046872, metal ion binding	-
TR2647	189.31799999999998	18.4968	3.3554639792799996	2.016690996829999e-232	1.693435889219999e-231	up	cd04785, HTH_CadR-PbrR-like, Helix-Turn-Helix DNA binding domain of the CadR- and PbrR-like transcription regulators. Helix-turn-helix (HTH) CadR- and PbrR-like transcription regulators. CadR and PbrR regulate expression of the cadmium and lead resistance operons, respectively. These proteins are comprised of distinct domains that harbor the regulatory (effector-binding) site and the active (DNA-…	-	gi|821171199|ref|WP_046819794.1| MerR family transcriptional regulator [Pseudomonas putida] gi|820906964|gb|KKX58177.1| MerR family transcriptional regulator [Pseudomonas putida] 1.22078e-35	-	-	-	tr|A0A0M3CPI3|A0A0M3CPI3_PSEPU MerR family transcriptional regulator OS=Pseudomonas putida GN=PU99_25980 PE=4 SV=1 7.0032e-36	GO:0003677, DNA binding;GO:0006355, regulation of transcription, DNA-templated	-
TR0681	32.5828	97.8728	-1.58679738659	1.1007832970199995e-231	9.190113001319996e-231	down	TIGR01512, ATPase-IB2_Cd, heavy metal-(Cd/Co/Hg/Pb/Zn)-translocating P-type ATPase. This model describes the P-type ATPase primarily responsible for translocating cadmium ions (and other closely-related divalent heavy metals such as cobalt, mercury, lead and zinc) across biological membranes. These transporters are found in prokaryotes and plants. Experimentally characterized members of the seed …	COG2217, ZntA, Cation transport ATPase [Inorganic ion transport and metabolism]. 5.0038e-118	gi|495316024|ref|WP_008040771.1| copper/silver-translocating P-type ATPase [Pseudomonas sp. GM67] gi|398200590|gb|EJM87501.1| copper/silver-translocating P-type ATPase [Pseudomonas sp. GM67] 0.0	gi|913659305|gb|CP010945.1| Pseudomonas fluorescens NCIMB 11764, complete genome 0.0	pfam00122, E1-E2_ATPase, E1-E2 ATPase. 1.15408e-26	sp|Q6GIX1|CADA_STAAR Probable cadmium-transporting ATPase OS=Staphylococcus aureus (strain MRSA252) GN=cadA PE=3 SV=1 1.68032e-155	tr|J2U500|J2U500_9PSED Copper/silver-translocating P-type ATPase OS=Pseudomonas sp. GM67 GN=PMI33_03158 PE=3 SV=1 0.0	GO:0000166, nucleotide binding;GO:0005524, ATP binding;GO:0005886, plasma membrane;GO:0008551, cadmium-exporting ATPase activity;GO:0016021, integral component of membrane;GO:0019829, cation-transporting ATPase activity;GO:0030001, metal ion transport;GO:0046872, metal ion binding	-
TR0618	68.5042	371.517	-2.43916387991	1.9509671588699988e-230	1.6241240974899993e-229	down	cd04332, YbaK_like, YbaK-like. The YbaK family of deacylase domains includes the INS amino acid-editing domain of the bacterial class II prolyl tRNA synthetase (ProRS), and it's trans-acting homologs, YbaK, ProX, and PrdX. The primary function of INS is to hydrolyze mischarged cysteinyl-tRNA(Pro)'s, thus helping ensure the fidelity of translation. Organisms whose ProRS lacks the INS domain expres…	COG2606, EbsC, Uncharacterized conserved protein [Function unknown]. 6.73499e-06	gi|495309953|ref|WP_008034701.1| hypothetical protein [Pseudomonas sp. GM60] gi|398187402|gb|EJM74742.1| hypothetical protein PMI32_05479 [Pseudomonas sp. GM60] 1.69221e-105	gi|426265132|gb|CP003880.1| Pseudomonas sp. UW4, complete genome 1.26147e-169	pfam04073, tRNA_edit, Aminoacyl-tRNA editing domain. This domain is found either on its own or in association with the tRNA synthetase class II core domain (pfam00587). It is involved in the tRNA editing of mis-charged tRNAs including Cys-tRNA(Pro), Cys-tRNA(Cys), Ala-tRNA(Pro). The structure of this domain shows a novel fold. 1.43908e-11	-	tr|J3GTQ6|J3GTQ6_9PSED Uncharacterized protein OS=Pseudomonas sp. GM60 GN=PMI32_05479 PE=4 SV=1 9.70764e-106	GO:0002161, aminoacyl-tRNA editing activity	-
TR1143	14.4313	123.824	-3.10101779823	5.807362122259997e-229	4.8206097616599977e-228	down	COG1247, COG1247, Sortase and related acyltransferases [Cell envelope biogenesis, outer membrane]. 1.62353e-21	COG1247, COG1247, Sortase and related acyltransferases [Cell envelope biogenesis, outer membrane]. 2.06457e-22	gi|520800261|ref|WP_020294749.1| GCN5-related N-acetyltransferase [Pseudomonas sp. CF161] gi|515467523|gb|EPL16074.1| GCN5-related N-acetyltransferase [Pseudomonas sp. CF161] 6.95367e-105	-	pfam13420, Acetyltransf_4, Acetyltransferase (GNAT) domain. 2.29691e-06	sp|P71043|YWNH_BACSU Putative phosphinothricin acetyltransferase YwnH OS=Bacillus subtilis (strain 168) GN=ywnH PE=1 SV=1 2.97056e-17	tr|S6KSU8|S6KSU8_9PSED GCN5-related N-acetyltransferase OS=Pseudomonas sp. CF161 GN=CF161_01145 PE=4 SV=1 3.98908e-105	GO:0004596, peptide alpha-N-acetyltransferase activity;GO:0006474, N-terminal protein amino acid acetylation;GO:0008080, N-acetyltransferase activity;GO:0009635, response to herbicide;GO:0031248, protein acetyltransferase complex;GO:0046677, response to antibiotic	-
TR0367	13.9843	97.1023	-2.7956974283599996	1.780882053979999e-227	1.4698619117899994e-226	down	TIGR02690, arsenical_resistance_protein_ArsH_putative, arsenical resistance protein ArsH. Members of this protein family occur in arsenate resistance operons that include at least two different types of arsenate reductase. ArsH is not required for arsenate resistance in some systems. This family belongs to the larger family of NADPH-dependent FMN reductases (pfam03358). The function of ArsH is no…	COG0431, COG0431, Predicted flavoprotein [General function prediction only]. 5.56786e-12	gi|821171203|ref|WP_046819798.1| arsenical resistance protein ArsH [Pseudomonas putida] gi|820906968|gb|KKX58181.1| NADPH-dependent FMN reductase [Pseudomonas putida] 3.05115e-173	gi|913659305|gb|CP010945.1| Pseudomonas fluorescens NCIMB 11764, complete genome 0.0	pfam03358, FMN_red, NADPH-dependent FMN reductase. 9.02473e-14	sp|B7J950|ARREH_ACIF2 NADPH-dependent FMN reductase ArsH OS=Acidithiobacillus ferrooxidans (strain ATCC 23270 / DSM 14882 / CIP 104768 / NCIMB 8455) GN=arsH PE=1 SV=1 1.02638e-123	tr|A0A0M3CME6|A0A0M3CME6_PSEPU NADPH-dependent FMN reductase OS=Pseudomonas putida GN=PU99_26000 PE=4 SV=1 1.75034e-173	GO:0000293, ferric-chelate reductase activity;GO:0010181, FMN binding;GO:0016491, oxidoreductase activity;GO:0051289, protein homotetramerization;GO:0052851, ferric-chelate reductase (NADPH) activity;GO:0052873, FMN reductase (NADPH) activity;GO:0055114, oxidation-reduction process	-
TR1393	8.03468	91.6063	-3.51113434813	2.6256595291999988e-226	2.1609476295699987e-225	down	TIGR02690, arsenical_resistance_protein_ArsH_putative, arsenical resistance protein ArsH. Members of this protein family occur in arsenate resistance operons that include at least two different types of arsenate reductase. ArsH is not required for arsenate resistance in some systems. This family belongs to the larger family of NADPH-dependent FMN reductases (pfam03358). The function of ArsH is no…	COG0394, Wzb, Protein-tyrosine-phosphatase [Signal transduction mechanisms]. 1.18887e-12	gi|495314099|ref|WP_008038847.1| arsenical resistance protein ArsH [Pseudomonas sp. GM67] gi|398202913|gb|EJM89745.1| arsenical resistance protein ArsH [Pseudomonas sp. GM67] 9.52082e-115	gi|953254167|emb|LN854573.1| Pseudomonas sp. URMO17WK12:I11 genome assembly Shine, chromosome : 1 0.0	pfam03358, FMN_red, NADPH-dependent FMN reductase. 7.59102e-08	sp|B7J950|ARREH_ACIF2 NADPH-dependent FMN reductase ArsH OS=Acidithiobacillus ferrooxidans (strain ATCC 23270 / DSM 14882 / CIP 104768 / NCIMB 8455) GN=arsH PE=1 SV=1 6.27834e-81	tr|J3HAQ7|J3HAQ7_9PSED Arsenical resistance protein ArsH OS=Pseudomonas sp. GM67 GN=PMI33_02022 PE=4 SV=1 5.46177e-115	GO:0000293, ferric-chelate reductase activity;GO:0010181, FMN binding;GO:0016491, oxidoreductase activity;GO:0051289, protein homotetramerization;GO:0052851, ferric-chelate reductase (NADPH) activity;GO:0052873, FMN reductase (NADPH) activity;GO:0055114, oxidation-reduction process	-
TR0579	45.1054	150.35399999999998	-1.7369911819200001	4.498744490529998e-226	3.692029118709998e-225	down	COG0386, BtuE, Glutathione peroxidase [Posttranslational modification, protein turnover, chaperones]. 2.37128e-65	COG0386, BtuE, Glutathione peroxidase [Posttranslational modification, protein turnover, chaperones]. 3.01544e-66	gi|495319616|ref|WP_008044362.1| hybrid sensor histidine kinase/response regulator [Pseudomonas sp. GM67] gi|398191485|gb|EJM78674.1| signal transduction histidine kinase [Pseudomonas sp. GM67] 3.02427e-167	gi|913659305|gb|CP010945.1| Pseudomonas fluorescens NCIMB 11764, complete genome 0.0	pfam00255, GSHPx, Glutathione peroxidase. 4.48294e-30	sp|P38143|GPX2_YEAST Glutathione peroxidase 2 OS=Saccharomyces cerevisiae (strain ATCC 204508 / S288c) GN=GPX2 PE=1 SV=1 1.59344e-58	tr|J2TVZ8|J2TVZ8_9PSED Signal transduction histidine kinase OS=Pseudomonas sp. GM67 GN=PMI33_05492 PE=4 SV=1 1.73492e-167	GO:0000155, phosphorelay sensor kinase activity;GO:0004602, glutathione peroxidase activity;GO:0005622, intracellular;GO:0005737, cytoplasm;GO:0016021, integral component of membrane;GO:0031314, extrinsic component of mitochondrial inner membrane;GO:0031315, extrinsic component of mitochondrial outer membrane;GO:0034599, cellular response to oxidative stress;GO:0047066, phospholipid-hydroperoxide…	K00432-ko00480 Glutathione metabolism;ko00590 Arachidonic acid metabolism;ko04918 Thyroid hormone synthesis
TR0757	0.0001	133.836	-20.3520348022	3.0512056486299986e-225	2.496989481379999e-224	down	pfam06153, CdAMP_rec, Cyclic-di-AMP receptor. CdAMP is a family of bacterial cyclic-di-AMP receptor proteins. Cyclic-di-AMP (c-di-AMP) is a bacterial secondary messenger involved in various processes, including sensing of DNA-integrity, cell wall metabolizm and potassium transport. CdAMP_rec has a ferredoxin-like fold and is structurally related to Pii-signal transduction proteins. 1.07697e-49	COG3870, COG3870, Uncharacterized protein conserved in bacteria [Function unknown]. 2.26357e-48	gi|516288084|ref|WP_017691391.1| MULTISPECIES: hypothetical protein [Paenibacillus] gi|573540758|gb|ETT39705.1| hypothetical protein C161_04616 [Paenibacillus sp. FSL R5-192] gi|573556655|gb|ETT55398.1| hypothetical protein C170_02731 [Paenibacillus sp. FSL H7-689] gi|701612447|gb|KGP78314.1| hypothetical protein P364_0128925 [Paenibacillus sp. MAEPY2] gi|701616321|gb|KGP82090.1| hypothetical pro…	-	pfam06153, CdAMP_rec, Cyclic-di-AMP receptor. CdAMP is a family of bacterial cyclic-di-AMP receptor proteins. Cyclic-di-AMP (c-di-AMP) is a bacterial secondary messenger involved in various processes, including sensing of DNA-integrity, cell wall metabolizm and potassium transport. CdAMP_rec has a ferredoxin-like fold and is structurally related to Pii-signal transduction proteins. 2.57298e-50	sp|P37538|YAAQ_BACSU Uncharacterized protein YaaQ OS=Bacillus subtilis (strain 168) GN=yaaQ PE=1 SV=1 3.60938e-41	tr|A0A100VTH1|A0A100VTH1_PAEAM Nitrogen regulatory protein, P-II OS=Paenibacillus amylolyticus GN=PAHA3_5967 PE=4 SV=1 1.25083e-67	-	-
TR1929	0.0576437	74.7977	-10.341615251799999	1.773117000309999e-223	1.4469633661699996e-222	down	cd01092, APP-like, Similar to Prolidase and Aminopeptidase P. The members of this subfamily presumably catalyse hydrolysis of Xaa-Pro dipeptides and/or release of any N-terminal amino acid, including proline, that is linked with proline. 1.81249e-86	COG0006, PepP, Xaa-Pro aminopeptidase [Amino acid transport and metabolism]. 1.00191e-61	gi|1025831865|ref|WP_063565690.1| Xaa-Pro dipeptidase [Paenibacillus sp. O199] 0.0	-	pfam00557, Peptidase_M24, Metallopeptidase family M24. This family contains metallopeptidases. It also contains non-peptidase homologues such as the N terminal domain of Spt16 which is a histone H3-H4 binding module. 1.39972e-59	sp|P54518|YQHT_BACSU Uncharacterized peptidase YqhT OS=Bacillus subtilis (strain 168) GN=yqhT PE=3 SV=1 6.40522e-133	tr|A0A0M9BJM2|A0A0M9BJM2_9BACL Xaa-Pro dipeptidase OS=Paenibacillus sp. A59 GN=AMS66_30850 PE=4 SV=1 0.0	GO:0016787, hydrolase activity;GO:0046872, metal ion binding	-
TR1645	0.334999	63.6186	-7.56914802484	3.6123510288199984e-220	2.9313672074199986e-219	down	-	-	gi|948037842|ref|WP_056697009.1| hypothetical protein [Paenibacillus sp. Root52] gi|945833325|gb|KQY87055.1| hypothetical protein ASD24_26625 [Paenibacillus sp. Root52] 1.59143e-58	-	-	-	tr|A0A0Q7SG09|A0A0Q7SG09_9BACL Uncharacterized protein OS=Paenibacillus sp. Root52 GN=ASD24_26625 PE=4 SV=1 9.12947e-59	-	-
TR0813	0.1001	127.779	-10.3179930647	2.700892519289999e-219	2.1856105107199988e-218	down	smart00283, MA, Methyl-accepting chemotaxis-like domains (chemotaxis sensory transducer). Thought to undergo reversible methylation in response to attractants or repellants during bacterial chemotaxis. 3.21981e-20	COG0840, Tar, Methyl-accepting chemotaxis protein [Cell motility and secretion / Signal transduction mechanisms]. 6.47909e-20	gi|659494433|ref|WP_029881321.1| MULTISPECIES: chemotaxis protein [Paenibacillus] gi|701613127|gb|KGP78975.1| chemotaxis protein [Paenibacillus sp. MAEPY2] gi|701622618|gb|KGP88278.1| chemotaxis protein [Paenibacillus sp. MAEPY1] 5.03097e-166	-	pfam00015, MCPsignal, Methyl-accepting chemotaxis protein (MCP) signalling domain. This domain is thought to transduce the signal to CheA since it is highly conserved in very diverse MCPs. 3.39307e-16	sp|P54576|MCPC_BACSU Methyl-accepting chemotaxis protein McpC OS=Bacillus subtilis (strain 168) GN=mcpC PE=1 SV=2 1.73021e-28	tr|A0A0A2UBI2|A0A0A2UBI2_9BACL Chemotaxis protein OS=Paenibacillus sp. MAEPY2 GN=P364_0125720 PE=4 SV=1 2.8861e-166	GO:0004871, signal transducer activity;GO:0005886, plasma membrane;GO:0016021, integral component of membrane;GO:0050918, positive chemotaxis	-
TR1575	0.0001	76.4084	-19.543371724900002	5.205900413979997e-219	4.2009731195799993e-218	down	COG0673, MviM, Predicted dehydrogenases and related proteins [General function prediction only]. 5.10577e-15	COG0673, MviM, Predicted dehydrogenases and related proteins [General function prediction only]. 6.49276e-16	gi|639453028|ref|WP_024631041.1| MULTISPECIES: oxidoreductase [Paenibacillus] gi|701615925|gb|KGP81698.1| oxidoreductase [Paenibacillus sp. MAEPY2] gi|701623392|gb|KGP89034.1| oxidoreductase [Paenibacillus sp. MAEPY1] 0.0	-	pfam01408, GFO_IDH_MocA, Oxidoreductase family, NAD-binding Rossmann fold. This family of enzymes utilize NADP or NAD. This family is called the GFO/IDH/MOCA family in swiss-prot. 2.08874e-12	sp|Q2I8V6|AFR_ENSAD 1,5-anhydro-D-fructose reductase OS=Ensifer adhaerens GN=afr PE=1 SV=1 3.3169e-14	tr|A0A0A2U4P9|A0A0A2U4P9_9BACL Oxidoreductase OS=Paenibacillus sp. MAEPY2 GN=P364_0115110 PE=4 SV=1 0.0	GO:0016491, oxidoreductase activity;GO:0033712, 1,5-anhydro-D-fructose reductase (1,5-anhydro-D-mannitol-forming) activity	-
TR0424	110.258	271.863	-1.3019964795299999	1.3695979494099993e-217	1.1021459053999996e-216	down	COG1345, FliD, Flagellar capping protein [Cell motility and secretion]. 3.24288e-31	COG1345, FliD, Flagellar capping protein [Cell motility and secretion]. 4.1238e-32	gi|495319857|ref|WP_008044603.1| flagellar hook protein FliD [Pseudomonas sp. GM67] gi|398191146|gb|EJM78345.1| flagellar capping protein [Pseudomonas sp. GM67] 0.0	gi|359757955|gb|CP003150.1| Pseudomonas fluorescens F113, complete genome 4.60481e-164	pfam07195, FliD_C, Flagellar hook-associated protein 2 C-terminus. The flagellar hook-associated protein 2 (HAP2 or FliD) forms the distal end of the flagella, and plays a role in mucin specific adhesion of the bacteria. This alignment covers the C-terminal region of this family of proteins. 1.31651e-29	sp|O33421|FLID1_PSEAI A-type flagellar hook-associated protein 2 OS=Pseudomonas aeruginosa GN=fliD PE=3 SV=1 2.27595e-52	tr|J3GXQ6|J3GXQ6_9PSED Flagellar hook-associated protein 2 OS=Pseudomonas sp. GM67 GN=PMI33_05639 PE=3 SV=1 0.0	GO:0005576, extracellular region;GO:0007155, cell adhesion;GO:0009424, bacterial-type flagellum hook;GO:0044781, bacterial-type flagellum organization	K02407-ko02040 Flagellar assembly
TR1105	0.0001	93.8059	-19.8393191395	1.0194522235299995e-214	8.181033494649996e-214	down	pfam02614, UxaC, Glucuronate isomerase. This is a family of Glucuronate isomerases also known as D-glucuronate isomerase, uronic isomerase, uronate isomerase, or uronic acid isomerase, EC:5.3.1.12. This enzyme catalyzes the reactions: D-glucuronate <=; D-fructuronate and D-galacturonate <=; D-tagaturonate. It is not however clear where the experimental evidence for this functional assignment came…	COG1904, UxaC, Glucuronate isomerase [Carbohydrate transport and metabolism]. 1.59997e-136	gi|639451872|ref|WP_024629892.1| MULTISPECIES: uronate isomerase [Paenibacillus] gi|701617912|gb|KGP83669.1| glucuronate isomerase [Paenibacillus sp. MAEPY2] gi|701622182|gb|KGP87849.1| glucuronate isomerase [Paenibacillus sp. MAEPY1] 0.0	gi|168070031|ref|XM_001786614.1| Physcomitrella patens subsp. patens predicted protein (PHYPADRAFT_103680) mRNA, complete cds 2.73951e-154	pfam02614, UxaC, Glucuronate isomerase. This is a family of Glucuronate isomerases also known as D-glucuronate isomerase, uronic isomerase, uronate isomerase, or uronic acid isomerase, EC:5.3.1.12. This enzyme catalyzes the reactions: D-glucuronate <=; D-fructuronate and D-galacturonate <=; D-tagaturonate. It is not however clear where the experimental evidence for this functional assignment came…	sp|O34808|UXAC_BACSU Uronate isomerase OS=Bacillus subtilis (strain 168) GN=uxaC PE=2 SV=1 2.20655e-179	tr|A0A0A2U6Z4|A0A0A2U6Z4_9BACL Uronate isomerase OS=Paenibacillus sp. MAEPY2 GN=uxaC PE=3 SV=1 0.0	GO:0006064, glucuronate catabolic process;GO:0008880, glucuronate isomerase activity	K01812-ko00040 Pentose and glucuronate interconversions
TR1757	0.136817	71.8972	-9.03754427514	9.130897931979996e-214	7.307240693079997e-213	down	TIGR01135, glmS, glucosamine--fructose-6-phosphate aminotransferase (isomerizing). The member from Methanococcus jannaschii contains an intein. [Cell envelope, Biosynthesis and degradation of murein sacculus and peptidoglycan, Central intermediary metabolism, Amino sugars]. 1.64166e-95	COG0449, GlmS, Glucosamine 6-phosphate synthetase, contains amidotransferase and phosphosugar isomerase domains [Cell envelope biogenesis, outer membrane]. 4.29058e-92	gi|1011418587|ref|WP_062329945.1| glutamine-fructose-6-phosphate transaminase (isomerizing) [Paenibacillus pabuli] 0.0	gi|686561105|gb|CP009428.1| Paenibacillus odorifer strain DSM 15391, complete genome 5.41528e-141	pfam01380, SIS, SIS domain. SIS (Sugar ISomerase) domains are found in many phosphosugar isomerases and phosphosugar binding proteins. SIS domains are also found in proteins that regulate the expression of genes involved in synthesis of phosphosugars. Presumably the SIS domains bind to the end-product of the pathway. 2.50109e-16	sp|Q890U2|GLMS_CLOTE Glutamine--fructose-6-phosphate aminotransferase [isomerizing] OS=Clostridium tetani (strain Massachusetts / E88) GN=glmS PE=3 SV=2 9.50428e-119	tr|A0A0N0UI75|A0A0N0UI75_9BACL Glutamine--fructose-6-phosphate aminotransferase [isomerizing] OS=Paenibacillus sp. A59 GN=glmS PE=3 SV=1 0.0	GO:0004360, glutamine-fructose-6-phosphate transaminase (isomerizing) activity;GO:0005737, cytoplasm;GO:0005975, carbohydrate metabolic process;GO:0006541, glutamine metabolic process;GO:0030246, carbohydrate binding;GO:1901137, carbohydrate derivative biosynthetic process	-
TR0933	37.8991	123.515	-1.70445076343	6.353231706749996e-213	5.070333954399999e-212	down	PRK09356, PRK09356, imidazolonepropionase; Validated. 4.03647e-152	COG3741, HutG, N-formylglutamate amidohydrolase [Amino acid transport and metabolism]. 1.08696e-68	gi|495300509|ref|WP_008025259.1| imidazolonepropionase [Pseudomonas sp. GM60] gi|398199771|gb|EJM86706.1| imidazolonepropionase [Pseudomonas sp. GM60] 0.0	gi|913659305|gb|CP010945.1| Pseudomonas fluorescens NCIMB 11764, complete genome 0.0	pfam05013, FGase, N-formylglutamate amidohydrolase. Formylglutamate amidohydrolase (FGase) catalyzes the terminal reaction in the five-step pathway for histidine utilization in Pseudomonas putida. By this action, N-formyl-L-glutamate (FG) is hydrolyzed to produce L-glutamate plus formate. 3.2477e-37	sp|Q3KJE5|HUTI_PSEPF Imidazolonepropionase OS=Pseudomonas fluorescens (strain Pf0-1) GN=hutI PE=3 SV=1 0.0	tr|J2U2V0|J2U2V0_9PSED Imidazolonepropionase OS=Pseudomonas sp. GM60 GN=hutI PE=3 SV=1 0.0	GO:0005506, iron ion binding;GO:0005737, cytoplasm;GO:0008270, zinc ion binding;GO:0019556, histidine catabolic process to glutamate and formamide;GO:0019557, histidine catabolic process to glutamate and formate;GO:0050480, imidazolonepropionase activity	K01468-ko00340 Histidine metabolism
TR0315	133.987	457.897	-1.7729300820099998	4.847037305689998e-212	3.857655789719999e-211	down	-	-	gi|953317683|ref|WP_057977954.1| hypothetical protein [Pseudomonas sp. DSM 28142] gi|949226454|gb|KRP87407.1| hypothetical protein TX25_25925 [Pseudomonas sp. DSM 28142] 1.17792e-49	-	-	-	tr|A0A0R3BQE7|A0A0R3BQE7_9PSED Uncharacterized protein OS=Pseudomonas sp. DSM 28142 GN=TX25_25925 PE=4 SV=1 6.75735e-50	-	-
TR2023	0.32304499999999997	40.6534	-6.975497059660001	2.4317198765599985e-211	1.930052734899999e-210	down	TIGR01241, ATP-dependent_zinc_metalloprotease_FtsH, ATP-dependent metalloprotease FtsH. HflB(FtsH) is a pleiotropic protein required for correct cell division in bacteria. It has ATP-dependent zinc metalloprotease activity. It was formerly designated cell division protein FtsH. [Cellular processes, Cell division, Protein fate, Degradation of proteins, peptides, and glycopeptides]. 5.72565e-167	COG0465, HflB, ATP-dependent Zn proteases [Posttranslational modification, protein turnover, chaperones]. 7.23378e-164	gi|639455745|ref|WP_024633730.1| MULTISPECIES: cell division protein FtsH [Paenibacillus] gi|701612484|gb|KGP78351.1| cell division protein FtsH [Paenibacillus sp. MAEPY2] gi|701616284|gb|KGP82053.1| cell division protein FtsH [Paenibacillus sp. MAEPY1] 0.0	gi|1022704109|gb|CP015286.1| Paenibacillus glucanolyticus strain 5162 genome 0.0	pfam00004, AAA, ATPase family associated with various cellular activities (AAA). AAA family proteins often perform chaperone-like functions that assist in the assembly, operation, or disassembly of protein complexes. 3.05497e-38	sp|P94304|FTSH_BACPE ATP-dependent zinc metalloprotease FtsH OS=Bacillus pseudofirmus (strain OF4) GN=ftsH PE=3 SV=2 0.0	tr|A0A0A2TVX1|A0A0A2TVX1_9BACL ATP-dependent zinc metalloprotease FtsH OS=Paenibacillus sp. MAEPY2 GN=ftsH PE=3 SV=1 0.0	GO:0004222, metalloendopeptidase activity;GO:0005524, ATP binding;GO:0005886, plasma membrane;GO:0008270, zinc ion binding;GO:0016021, integral component of membrane;GO:0016887, ATPase activity;GO:0030163, protein catabolic process;GO:0051301, cell division	-
TR0920	49.1201	352.735	-2.84419933085	6.457417679409997e-211	5.111240168649998e-210	down	PRK13530, PRK13530, arsenate reductase; Provisional. 2.34781e-11	COG0394, Wzb, Protein-tyrosine-phosphatase [Signal transduction mechanisms]. 4.6743e-09	gi|802226707|ref|WP_046056646.1| MULTISPECIES: protein-tyrosine-phosphatase [Pseudomonas] gi|799217507|gb|KJZ61964.1| protein tyrosine phosphatase [Pseudomonas fluorescens] gi|856762617|gb|KMM85092.1| protein tyrosine phosphatase [Pseudomonas lundensis] 9.41279e-85	gi|635284334|gb|CP005960.1| Pseudomonas mandelii JR-1, complete genome 0.0	-	sp|Q9K8K8|ARSC_BACHD Protein ArsC OS=Bacillus halodurans (strain ATCC BAA-125 / DSM 18197 / FERM 7344 / JCM 9153 / C-125) GN=arsC PE=3 SV=1 2.48361e-13	tr|A0A0J6JMQ1|A0A0J6JMQ1_9PSED Protein tyrosine phosphatase OS=Pseudomonas lundensis GN=TU74_20395 PE=4 SV=1 5.3998e-85	GO:0004725, protein tyrosine phosphatase activity;GO:0030612, arsenate reductase (thioredoxin) activity;GO:0046685, response to arsenic-containing substance	-
TR0491	85.4395	184.635	-1.11170095141	8.402680830689996e-211	6.632851870989997e-210	down	TIGR02965, xanthine_dehydrogenase, xanthine dehydrogenase, molybdopterin binding subunit. Members of the protein family are the molybdopterin-containing large subunit (or, in, eukaryotes, the molybdopterin-binding domain) of xanthine dehydrogenase, and enzyme that reduces the purine pool by catabolizing xanthine to urate. This model is based primarily on bacterial sequences; it does not manage to…	COG4631, XdhB, Xanthine dehydrogenase, molybdopterin-binding subunit B [Nucleotide transport and metabolism]. 0.0	gi|495313014|ref|WP_008037762.1| xanthine dehydrogenase molybdopterin binding subunit [Pseudomonas sp. GM67] gi|398204850|gb|EJM91646.1| xanthine dehydrogenase, molybdopterin binding subunit [Pseudomonas sp. GM67] 0.0	gi|913659305|gb|CP010945.1| Pseudomonas fluorescens NCIMB 11764, complete genome 0.0	pfam02738, Ald_Xan_dh_C2, Molybdopterin-binding domain of aldehyde dehydrogenase. 3.67162e-121	sp|P47990|XDH_CHICK Xanthine dehydrogenase/oxidase OS=Gallus gallus GN=XDH PE=1 SV=1 0.0	tr|J2UGC8|J2UGC8_9PSED Xanthine dehydrogenase, molybdopterin binding subunit OS=Pseudomonas sp. GM67 GN=PMI33_01274 PE=4 SV=1 0.0	GO:0004854, xanthine dehydrogenase activity;GO:0004855, xanthine oxidase activity;GO:0005506, iron ion binding;GO:0005777, peroxisome;GO:0005829, cytosol;GO:0009055, electron transfer activity;GO:0009115, xanthine catabolic process;GO:0016491, oxidoreductase activity;GO:0016614, oxidoreductase activity, acting on CH-OH group of donors;GO:0016903, oxidoreductase activity, acting on the aldehyde or…	K13482-ko00230 Purine metabolism
TR2150	0.156124	80.782	-9.015197723330001	9.916276313429995e-211	7.806372956519998e-210	down	PRK01622, PRK01622, OxaA-like protein precursor; Validated. 6.73982e-63	COG0706, YidC, Preprotein translocase subunit YidC [Intracellular trafficking and secretion]. 2.53722e-29	gi|1015837380|ref|WP_062834085.1| OxaA precursor [Paenibacillus amylolyticus] gi|985795425|dbj|GAS81372.1| membrane protein, oxaA2 [Paenibacillus amylolyticus] 2.46323e-171	-	pfam02096, 60KD_IMP, 60Kd inner membrane protein. 4.00239e-16	sp|Q92BX6|YIDC1_LISIN Membrane protein insertase YidC 1 OS=Listeria innocua serovar 6a (strain CLIP 11262) GN=yidC1 PE=3 SV=1 1.99613e-61	tr|A0A100VK87|A0A100VK87_PAEAM Membrane protein insertase YidC OS=Paenibacillus amylolyticus GN=yidC PE=3 SV=1 1.41307e-171	GO:0005886, plasma membrane;GO:0015031, protein transport;GO:0016021, integral component of membrane;GO:0051205, protein insertion into membrane	K03217-ko03070 Bacterial secretion system;ko02024 Quorum sensing;ko03060 Protein export
TR0457	69.222	201.94400000000002	-1.54465275211	2.8964041217899987e-210	2.273951962289999e-209	down	PRK08175, PRK08175, aminotransferase; Validated. 0.0	COG0436, COG0436, Aspartate/tyrosine/aromatic aminotransferase [Amino acid transport and metabolism]. 9.25184e-84	gi|495313802|ref|WP_008038550.1| alanine transaminase [Pseudomonas sp. GM67] gi|398203421|gb|EJM90243.1| aspartate/tyrosine/aromatic aminotransferase [Pseudomonas sp. GM67] 0.0	gi|913659305|gb|CP010945.1| Pseudomonas fluorescens NCIMB 11764, complete genome 0.0	pfam00155, Aminotran_1_2, Aminotransferase class I and II. 2.6133e-28	sp|P77434|ALAC_ECOLI Glutamate-pyruvate aminotransferase AlaC OS=Escherichia coli (strain K12) GN=alaC PE=1 SV=1 0.0	tr|J3BQ91|J3BQ91_9PSED Aspartate/tyrosine/aromatic aminotransferase OS=Pseudomonas sp. GM67 GN=PMI33_01800 PE=4 SV=1 0.0	GO:0004021, L-alanine:2-oxoglutarate aminotransferase activity;GO:0005737, cytoplasm;GO:0006523, alanine biosynthetic process;GO:0008483, transaminase activity;GO:0009058, biosynthetic process;GO:0019272, L-alanine biosynthetic process from pyruvate;GO:0030170, pyridoxal phosphate binding;GO:0030632, D-alanine biosynthetic process	-
[truncated: 926 more rows]
